# Supplementary material for: A novel m6A reader Prrc2a controls oligodendroglial specification and myelination
Source: Cell Res. 2018 Dec 4;29(1):23–41. doi: 10.1038/s41422-018-0113-8 (PMC6318280; doi:10.1038/s41422-018-0113-8)
Supplement: Supplementary file 1 — Supplementary information, Table S1-S10 [file 41422_2018_113_MOESM1_ESM.xlsx]

## Sheet: Table S1
Table S1: m6A candidate readers that identified by LC-MS
Gene Name	peptides(oligo A)	peptides(oligo m6A)
Acaca	0	1338
Ythdc1	0	66
Ythdf2	0	13
Ythdf1	0	12
Keap1	0	10
Hsp90b1	0	10
Rpl18	0	7
Rpl27a	0	5
Eif4a3	0	4
Rpl3	0	4
Rbm17	0	4
Actn1	0	4
Bap1	0	4
Top2a	0	4
Ecm29	0	4
Eif3a	0	4
Msh6	0	4
Rnh1	0	3
Pkm	0	3
Ppp1r9b	0	3
Ism1	0	3
Ido2	0	3
Patl1	0	3
Rpl15	0	3
Dhx57	0	3
Gcn1	0	3
Pgam5	0	2
Smchd1	0	2
Dus2	0	2
Srpk1	0	2
Cct3	0	2
Nap1l4	0	2
Ythdf3	0	2
Pdia3	0	2
Gpr20	0	2
Sdc2	0	2
Zranb1	0	2
Dsg1a	0	2
Ccdc60	0	2
Phax	0	1
Ube3c	0	1
Ddx21	0	1
Cct4	0	1
Man1b1	0	1
Ctcfl	0	1
Kif23	0	1
P4hb	0	1
Il4r	0	1
Edn2	0	1
Ets1	0	1
Kif5c	0	1
Kif5a	0	1
Tagln	0	1
Gli1	0	1
Mcm4	0	1
Acadl	0	1
Lig3	0	1
Npas2	0	1
Nucb1	0	1
Arid5a	0	1
Plxnd1	0	1
Lmod2	0	1
Zfyve26	0	1
Ksr1	0	1
Plpp1	0	1
Cox8a	0	1
Bcr	0	1
Itpkc	0	1
Cdc42bpb	0	1
Psmb11	0	1
Flrt3	0	1
Luzp2	0	1
Rsl1d1	0	1
Sdsl	0	1
Pik3r4	0	1
Hpx	0	1
Arhgap35	0	1
Csmd1	0	1
Pwp1	0	1
Akap8	0	1
Nbea	0	1
Hip1r	0	1
Stau1	0	1
Lrpprc	0	1
Zeb1	0	1
Tln1	0	1
Skint6	0	1
Rps9	0	1
Srsf2	0	1
Ryr1	0	1
Dsp	0	1
Sdc4	0	1
Rpl6	0	1
Star	0	1
Xrn1	0	1
Lama4	0	1
Ptpn2	0	1
Nlrp1b	0	1
Znf354c	0	1
Nlrp4e	0	1
Stk36	0	1
Inca1	0	1
Cep162	0	1
Rpl35	0	1
Adgrb3	0	1
Daam1	0	1
Alms1	0	1
Tada3	0	1
Rufy2	0	1
Sytl2	0	1
Nudcd2	0	1
Ftsj3	0	1
Hpgds	0	1
Trpc4ap	0	1
Son	0	1
Xk	0	1
Pkp3	0	1
Fasn	1	15
HRNR	1	10
Rexo1	1	7
Snrnp70	1	6
Eef2	1	5
Hspd1	1	5
Serpinh1	1	4
Aqr	1	3
Eef1g	1	3
Helz2	1	3
Ilf3	1	3
P4ha1	1	3
Atxn2	1	2
P4ha2	1	2
Rpl39	1	2
Tnrc6a	1	2
Edc4	2	106
Gpatch8	2	22
Rbms1	2	10
Npm1	2	7
Cad	2	5
Smc4	2	4
Ago2	2	3
Hadha	2	3
Sf3b4	2	3
U2af2	2	3
Mov10	3	19
Slc25a12	3	9
Dync1h1	3	7
Eno1	3	7
Dock7	3	5
Kars	3	5
Dars	4	13
Rars	4	7
Atp5a1	4	6
Flnb	5	22
Hnrnpa3	5	11
Flnc	5	10
Srsf7	5	9
Ddx20	5	8
Sipa1l1	5	6
Tnrc6b	5	6
Aifm1	6	12
Sgpl1	6	12
Cpsf1	6	11
Sptan1	6	11
Otud4	6	7
Itpr3	7	10
Snrnp200	8	41
Prpf8	8	23
Srsf3	8	13
Sf3b3	8	10
Ddx17	9	23
Sptbn1	9	22
Rbmxl1	10	49
Flna	10	27
Acin1	10	23
Sipa1l3	10	22
Ubb	10	20
Hspa9	10	13
Gsn	11	17
Nova1	12	44
Srsf4	12	35
Cltc	14	19
Hnrnpa1	14	15
Kiaa1429	15	39
Ddx3x	15	21
Strap	15	20
Rpl4	16	58
Ddx5	17	39
Hsp90aa1	17	28
Srsf6	20	66
Fxr2	20	36
Hspa5	23	46
Rrbp1	23	38
Zcchc8	24	39
Hnrnpk	24	33
Eef1a1	25	52
Lima1	28	34
Rpa1	28	34
Hsp90ab1	31	62
Rbm45	34	59
Mybbp1a	35	53
Iqgap1	35	50
Zc3h13	36	40
Fxr1	38	41
Ssb	42	71
Sf3b1	43	50
Srrm2	46	101
Fmr1	46	54
Coro1c	48	62
Tjp1	53	55
Hspa8	54	95
Hnrnpm	63	71
Dhx15	63	65
Skiv2l2	65	76
Hnrnpf	71	92
Svil	73	85
Hnrnpu	85	152
Rtcb	85	112
Iap	86	105
Hnrnpl	89	92
Nufip2	90	115
Vim	95	125
G3bp2	98	129
Ythdc2	99	260
Prrc2a	99	153
Toe1	101	141
Fn1	101	140
Prrc2c	103	162
Plec	106	165
Eprs	117	178
Hnrnpul1	153	263
Gemin5	172	253
Dhx36	177	394
Ybx1	195	303
Pabpc1	197	314
Dhx9	207	237
Znfx1	214	388
Ybx3	232	391
Igf2bp3	267	496
Igf2bp2	303	533
Igf2bp1	360	521
Csde1	429	502

## Sheet: Table S2
Table S2: Prrc2a f/f; Nestin-cre & Prrc2a RIP
Gene ID	Gene Name	Value1	Value2	Log2.Fold_change.	Log2.Fold_change..normalized	Z.score	P.value	FDR
ENSMUSG00000052727	Map1b	126398	49915	1.34043	1.37011	189.479	0	0
ENSMUSG00000034647	Ankrd12	33615	5101	2.72025	2.74994	154.267	0	0
ENSMUSG00000035569	Ankrd11	33256	9280	1.84142	1.8711	121.586	0	0
ENSMUSG00000005198	Polr2a	17401	4181	2.05725	2.08693	94.4815	0	0
ENSMUSG00000022000	Zc3h13	17388	4400	1.98252	2.0122	92.2513	0	0
ENSMUSG00000024109	Nrxn1	39452	18651	1.08085	1.11053	89.6834	0	0
ENSMUSG00000029245	Epha5	20513	6708	1.61258	1.64227	87.1954	0	0
ENSMUSG00000026158	Ogfrl1	21727	7720	1.49282	1.5225	84.9402	0	0
ENSMUSG00000008658	Rbfox1	29447	12719	1.21114	1.24082	84.6298	0	0
ENSMUSG00000032826	Ank2	32198	14753	1.12596	1.15564	83.6486	0	0
ENSMUSG00000048142	Nat8l	2397	11529	-2.26597	-2.23628	-79.4779	0	0
ENSMUSG00000024002	Brd4	13606	3879	1.81049	1.84017	76.8842	0	0
ENSMUSG00000035640	Cbarp	996	7787	-2.96685	-2.93717	-75.9758	0	0
ENSMUSG00000029004	Kmt2e	14647	4728	1.6313	1.66099	74.2755	0	0
ENSMUSG00000033768	Nrxn2	3899	13573	-1.79956	-1.76988	-73.9977	0	0
ENSMUSG00000048874	Phf3	10982	3160	1.79714	1.82683	68.7302	0	0
ENSMUSG00000022708	Zbtb20	26021	13085	0.991762	1.02144	68.0261	0	0
ENSMUSG00000040225	Prrc2c	15886	6317	1.33044	1.36013	66.7336	0	0
ENSMUSG00000014592	Camta1	23428	11532	1.02259	1.05227	66.1397	0	0
ENSMUSG00000022010	Tsc22d1	4120	12411	-1.5909	-1.56122	-64.7152	0	0
ENSMUSG00000051359	Ncald	6191	15705	-1.34298	-1.3133	-63.9287	0	0
ENSMUSG00000090546	Cdr1	8274	2088	1.98646	2.01615	63.7134	0	0
ENSMUSG00000068740	Celsr2	3438	10969	-1.67379	-1.64411	-63.1551	0	0
ENSMUSG00000025658	Cnksr2	22027	11076	0.991836	1.02152	62.5892	0	0
ENSMUSG00000037509	Arhgef4	1497	7161	-2.25809	-2.2284	-62.5007	0	0
ENSMUSG00000051790	Nlgn2	4115	11592	-1.49417	-1.46448	-59.6597	0	0
ENSMUSG00000022048	Dpysl2	3721	10895	-1.5499	-1.52022	-59.4621	0	0
ENSMUSG00000021313	Ryr2	18354	9104	1.01152	1.0412	58.0335	0	0
ENSMUSG00000021870	Slmap	10221	3685	1.4718	1.50148	57.6584	0	0
ENSMUSG00000052040	Klf13	3276	9673	-1.56203	-1.53235	-56.356	0	0
ENSMUSG00000042388	Dlgap3	3331	9761	-1.55107	-1.52139	-56.3139	0	0
ENSMUSG00000059974	Ntm	12560	5360	1.22853	1.25821	55.8683	0	0
ENSMUSG00000061755	Bod1l	10071	3769	1.41795	1.44764	55.6986	0	0
ENSMUSG00000047013	Fbxo41	1246	5593	-2.16632	-2.13664	-53.8096	0	0
ENSMUSG00000066607	6030419C18Rik	925	4896	-2.40408	-2.3744	-53.6888	0	0
ENSMUSG00000030465	Psd3	31581	20001	0.658985	0.688667	53.5311	0	0
ENSMUSG00000061601	Pclo	15928	8103	0.975037	1.00472	52.4975	0	0
ENSMUSG00000074968	Ano3	9446	3666	1.3655	1.39518	52.4624	0	0
ENSMUSG00000023036	Pcdhga8	10867	20244	-0.897541	-0.867858	-51.816	0	0
ENSMUSG00000031691	Tnpo2	1235	5333	-2.11044	-2.08075	-51.6676	0	0
ENSMUSG00000035299	Mid1	3140	319	3.29914	3.32882	51.6177	0	0
ENSMUSG00000026841	Fibcd1	639	4028	-2.65618	-2.62649	-51.5651	0	0
ENSMUSG00000047085	Lrrc4b	1752	6250	-1.83485	-1.80517	-50.8996	0	0
ENSMUSG00000061911	Myt1l	17582	9555	0.879771	0.909454	50.7583	0	0
ENSMUSG00000022602	Arc	3114	8609	-1.46708	-1.43739	-50.6988	0	0
ENSMUSG00000044216	Kcnj4	319	3140	-3.29914	-3.26945	-50.6971	0	0
ENSMUSG00000029778	Adcyap1r1	2390	7317	-1.61424	-1.58456	-50.2272	0	0
ENSMUSG00000000416	Cttnbp2	11083	5046	1.13514	1.16482	49.3773	0	0
ENSMUSG00000051375	Pcdh1	6907	14216	-1.04138	-1.0117	-49.3688	0	0
ENSMUSG00000053963	Stum	9845	18336	-0.897216	-0.867534	-49.2971	0	0
ENSMUSG00000026872	Zeb2	16455	8923	0.882925	0.912608	49.2474	0	0
ENSMUSG00000072825	Cep170b	3145	8323	-1.40404	-1.37436	-48.187	0	0
ENSMUSG00000027646	Src	1356	5181	-1.93387	-1.90419	-48.0526	0	0
ENSMUSG00000028488	Sh3gl2	15137	8112	0.89995	0.929632	47.9726	0	0
ENSMUSG00000032423	Syncrip	8014	3168	1.33895	1.36863	47.621	0	0
ENSMUSG00000024140	Epas1	13150	6768	0.958261	0.987944	47.0391	0	0
ENSMUSG00000038418	Egr1	14565	7860	0.889904	0.919587	46.6299	0	0
ENSMUSG00000032855	Pkd1	1482	5253	-1.8256	-1.79591	-46.4985	0	0
ENSMUSG00000037905	Bri3bp	1842	5872	-1.67258	-1.6429	-46.1819	0	0
ENSMUSG00000044068	Zrsr1	5755	1892	1.6049	1.63459	46.0248	0	0
ENSMUSG00000039159	Ube2h	1312	4850	-1.88622	-1.85653	-45.7046	0	0
ENSMUSG00000049583	Grm5	16669	9589	0.797715	0.827398	45.6074	0	0
ENSMUSG00000032998	Foxj3	7314	2896	1.3366	1.36628	45.4338	0	0
ENSMUSG00000034297	Med13	7641	3109	1.29731	1.32699	45.4113	0	0
ENSMUSG00000030811	Fbxl19	384	2831	-2.88213	-2.85245	-45.1455	0	0
ENSMUSG00000025782	Taf3	3823	887	2.1077	2.13738	44.957	0	0
ENSMUSG00000067833	NA	16	1949	-6.92852	-6.89884	-44.9347	0	0
ENSMUSG00000015709	Arnt2	3925	9087	-1.21111	-1.18143	-44.754	0	0
ENSMUSG00000040022	Rab11fip2	7754	3240	1.25895	1.28863	44.7197	0	0
ENSMUSG00000029869	Ephb6	450	2936	-2.70586	-2.67617	-44.4719	0	0
ENSMUSG00000054874	Pcnx3	287	2513	-3.13029	-3.10061	-44.2886	0	0
ENSMUSG00000094910	D430019H16Rik	2958	7499	-1.34208	-1.31239	-44.1485	0	0
ENSMUSG00000063887	Nlgn1	6424	2467	1.38071	1.4104	43.6196	0	0
ENSMUSG00000045515	Pou3f3	744	3491	-2.23027	-2.20058	-43.3013	0	0
ENSMUSG00000047842	Diras2	5017	10499	-1.06536	-1.03567	-43.2501	0	0
ENSMUSG00000031540	Kat6a	7061	2947	1.26063	1.29031	42.7174	0	0
ENSMUSG00000043991	Pura	20747	13264	0.645387	0.675069	42.6266	0	0
ENSMUSG00000003360	Ddx23	6511	2603	1.3227	1.35239	42.5332	0	0
ENSMUSG00000052837	Junb	318	2415	-2.92492	-2.89524	-42.0096	0	0
ENSMUSG00000032356	Rasgrf1	21206	13741	0.625986	0.655668	41.9982	0	0
ENSMUSG00000049336	Tenm2	13636	7793	0.80717	0.836852	41.6517	0	0
ENSMUSG00000001687	Ubl3	1727	5149	-1.57602	-1.54634	-41.3904	0	0
ENSMUSG00000009739	Pou6f1	1182	4162	-1.81605	-1.78636	-41.2369	0	0
ENSMUSG00000019146	Cacng2	7432	3351	1.14916	1.17884	40.8205	0	0
ENSMUSG00000063146	Clip2	1956	5452	-1.47888	-1.4492	-40.593	0	0
ENSMUSG00000074923	Pak6	534	2808	-2.39463	-2.36495	-40.5635	0	0
ENSMUSG00000034850	Tmem127	8742	4293	1.02598	1.05566	40.502	0	0
ENSMUSG00000022139	Mbnl2	16645	10317	0.690065	0.719748	40.3917	0	0
ENSMUSG00000020721	Helz	6636	2852	1.21834	1.24802	40.3492	0	0
ENSMUSG00000038615	Nfe2l1	5807	11176	-0.944539	-0.914857	-40.2517	0	0
ENSMUSG00000034168	Irf2bpl	551	2815	-2.35301	-2.32333	-40.1881	0	0
ENSMUSG00000039747	Orai2	2091	5609	-1.42355	-1.39387	-39.9829	0	0
ENSMUSG00000052889	Prkcb	10460	17367	-0.731466	-0.701783	-39.9413	0	0
ENSMUSG00000020422	Tns3	1206	4069	-1.75444	-1.72476	-39.79	0	0
ENSMUSG00000071341	Egr4	41	1494	-5.18741	-5.15773	-39.7709	0	0
ENSMUSG00000024290	Rock1	4319	1428	1.5967	1.62638	39.7272	0	0
ENSMUSG00000005442	Cic	2832	6746	-1.25221	-1.22253	-39.618	0	0
ENSMUSG00000033365	Ipo13	873	3425	-1.97205	-1.94237	-39.5898	0	0
ENSMUSG00000031314	Taf1	6561	2884	1.18584	1.21553	39.2966	0	0
ENSMUSG00000092035	Peg10	2547	499	2.35169	2.38137	39.1912	0	0
ENSMUSG00000037104	Socs5	987	3602	-1.86768	-1.83799	-39.1195	0	0
ENSMUSG00000028634	Hivep3	6904	3140	1.13667	1.16635	39.011	0	0
ENSMUSG00000038264	Sema7a	1450	4427	-1.61028	-1.58059	-38.9967	0	0
ENSMUSG00000023473	Celsr3	1922	5222	-1.44199	-1.41231	-38.9646	0	0
ENSMUSG00000021676	Iqgap2	6848	3116	1.13599	1.16567	38.8344	0	0
ENSMUSG00000029673	Auts2	8440	4238	0.993859	1.02354	38.8008	0	0
ENSMUSG00000022750	Klhl22	665	2943	-2.14586	-2.11618	-38.7959	0	0
ENSMUSG00000018501	Ncor1	15414	9566	0.688254	0.717936	38.7832	0	0
ENSMUSG00000045733	Sprn	2389	5956	-1.31794	-1.28825	-38.7828	0	0
ENSMUSG00000057378	Ryr3	6151	2662	1.20831	1.23799	38.6014	0	0
ENSMUSG00000024589	Nedd4l	11446	6516	0.812785	0.842467	38.3784	0	0
ENSMUSG00000020811	Wscd1	829	3230	-1.96209	-1.93241	-38.3151	0	0
ENSMUSG00000041638	Gcn1l1	1182	3879	-1.71445	-1.68477	-38.213	0	0
ENSMUSG00000020346	Mgat1	241	1938	-3.00746	-2.97778	-38.1559	0	0
ENSMUSG00000029361	Nos1	7268	3485	1.0604	1.09008	37.9068	0	0
ENSMUSG00000022521	Crebbp	5829	2509	1.21614	1.24582	37.7636	0	0
ENSMUSG00000004383	Large	2187	5522	-1.33624	-1.30656	-37.7535	0	0
ENSMUSG00000031442	Mcf2l	2582	6134	-1.24834	-1.21866	-37.6837	0	0
ENSMUSG00000032883	Acsl3	10391	5827	0.834509	0.864192	37.3685	1.26962e-305	2.49047e-304
ENSMUSG00000055675	Kbtbd11	3309	7189	-1.1194	-1.08971	-37.304	1.41175e-304	2.75091e-303
ENSMUSG00000044071	Fam19a2	933	3326	-1.83384	-1.80416	-37.1157	1.5659e-301	3.03118e-300
ENSMUSG00000022416	Cacna1i	801	3074	-1.94024	-1.91056	-37.096	3.26411e-301	6.31256e-300
ENSMUSG00000042428	Mgat3	2789	6351	-1.18724	-1.15755	-36.8097	1.29378e-296	2.47188e-295
ENSMUSG00000046138	9930021J03Rik	5280	2227	1.24544	1.27512	36.6001	2.84957e-293	5.36466e-292
ENSMUSG00000038738	Shank1	16071	23750	-0.563468	-0.533786	-36.5794	6.08725e-293	1.1439e-291
ENSMUSG00000070923	Klhl9	1454	4197	-1.52933	-1.49965	-36.5345	3.14782e-292	5.89378e-291
ENSMUSG00000030257	Srgap3	22379	15672	0.513956	0.543639	36.4745	2.81447e-291	5.26007e-290
ENSMUSG00000036591	Arhgap21	13142	8072	0.703187	0.732869	36.4605	4.68958e-291	8.74865e-290
ENSMUSG00000029104	Htt	3154	6853	-1.11955	-1.08987	-36.426	1.6514e-290	3.07798e-289
ENSMUSG00000021978	Extl3	1760	4655	-1.40321	-1.37352	-36.0192	4.19066e-284	7.63108e-283
ENSMUSG00000034413	Neurl1b	640	2672	-2.06178	-2.03209	-36.0187	4.26527e-284	7.76008e-283
ENSMUSG00000060671	Atp8b2	873	3100	-1.82821	-1.79853	-35.7556	5.40959e-280	9.68784e-279
ENSMUSG00000045045	Lrfn4	127	1466	-3.52898	-3.4993	-35.6279	5.17811e-278	9.20121e-277
ENSMUSG00000017291	Taok1	2844	6280	-1.14284	-1.11316	-35.4714	1.35732e-275	2.37497e-274
ENSMUSG00000053825	Ppfia2	9827	5610	0.80875	0.838433	35.4146	1.01899e-274	1.77995e-273
ENSMUSG00000058230	Arhgap35	13588	8567	0.665471	0.695153	35.3969	1.90482e-274	3.32447e-273
ENSMUSG00000051726	Kcnf1	785	2896	-1.8833	-1.85361	-35.2791	1.2274e-272	2.11525e-271
ENSMUSG00000022840	Adcy5	1912	4816	-1.33275	-1.30307	-35.1846	3.44296e-271	5.90873e-270
ENSMUSG00000043683	Fem1a	576	2479	-2.10562	-2.07594	-35.1737	5.05052e-271	8.65317e-270
ENSMUSG00000028053	Ash1l	9853	5663	0.798997	0.828679	35.1082	5.05992e-270	8.64767e-269
ENSMUSG00000015599	Ttbk1	1589	4285	-1.43118	-1.40149	-35.0912	9.18894e-270	1.56654e-268
ENSMUSG00000060261	Gtf2i	4643	8809	-0.923921	-0.894239	-35.0547	3.30607e-269	5.62223e-268
ENSMUSG00000029192	Tbc1d14	1128	3497	-1.63235	-1.60267	-35.009	1.64416e-268	2.78451e-267
ENSMUSG00000026311	Asb1	321	1910	-2.57293	-2.54325	-34.8819	1.40074e-266	2.36642e-265
ENSMUSG00000038970	Lmtk2	2731	6027	-1.14201	-1.11233	-34.7285	2.92845e-264	4.8951e-263
ENSMUSG00000090125	Pou3f1	621	2534	-2.02875	-1.99907	-34.7042	6.80832e-264	1.13713e-262
ENSMUSG00000039477	Tnrc18	858	2964	-1.7885	-1.75881	-34.4265	1.01181e-259	1.67095e-258
ENSMUSG00000038576	Susd4	1566	4174	-1.41435	-1.38466	-34.3177	4.27232e-258	7.02169e-257
ENSMUSG00000026207	Speg	2974	6328	-1.08934	-1.05966	-34.2112	1.64796e-256	2.69556e-255
ENSMUSG00000070866	Zfp804a	2443	635	1.94383	1.97351	34.1384	1.98981e-255	3.23415e-254
ENSMUSG00000028803	Nipal3	1433	3928	-1.45476	-1.42507	-34.0235	1.0024e-253	1.61396e-252
ENSMUSG00000026434	Nucks1	3683	7325	-0.991947	-0.962265	-33.9939	2.74053e-253	4.40218e-252
ENSMUSG00000038485	Socs7	2883	6167	-1.097	-1.06732	-33.972	5.7824e-253	9.26671e-252
ENSMUSG00000026826	Nr4a2	6336	3153	1.00685	1.03653	33.9677	6.68593e-253	1.07063e-251
ENSMUSG00000030516	Tjp1	7974	4364	0.869653	0.899335	33.8587	2.70427e-251	4.30362e-250
ENSMUSG00000032097	Ddx6	5299	9543	-0.848723	-0.819041	-33.8564	2.91984e-251	4.64309e-250
ENSMUSG00000001424	Snd1	946	3077	-1.70161	-1.67193	-33.8497	3.66185e-251	5.81852e-250
ENSMUSG00000020594	Pum2	3581	7146	-0.996773	-0.967091	-33.7161	3.35674e-249	5.28474e-248
ENSMUSG00000018401	Mtmr4	1189	3490	-1.55348	-1.5238	-33.7103	4.07746e-249	6.41451e-248
ENSMUSG00000034158	Lrrc58	1847	4543	-1.29846	-1.26878	-33.4717	1.24258e-245	1.92535e-244
ENSMUSG00000020456	Ogdh	4558	8474	-0.894642	-0.86496	-33.4251	5.93181e-245	9.15671e-244
ENSMUSG00000022537	Tmem44	1092	3292	-1.59199	-1.56231	-33.3443	8.81818e-244	1.35919e-242
ENSMUSG00000023192	Grm2	614	2411	-1.97332	-1.94364	-33.2305	3.90973e-242	5.9993e-241
ENSMUSG00000023034	Nr4a1	1527	3988	-1.38497	-1.35528	-33.0001	8.0849e-239	1.22236e-237
ENSMUSG00000031626	Sorbs2	7267	3922	0.88977	0.919453	32.9306	8.01272e-238	1.21056e-236
ENSMUSG00000032890	Rims3	774	2684	-1.79398	-1.7643	-32.8309	2.13066e-236	3.1932e-235
ENSMUSG00000021061	Sptb	4971	8946	-0.847707	-0.818024	-32.7452	3.55385e-235	5.29525e-234
ENSMUSG00000056708	Ier5	329	1787	-2.44138	-2.4117	-32.7325	5.38063e-235	7.9998e-234
ENSMUSG00000039275	Foxk2	1483	3882	-1.38828	-1.3586	-32.6195	2.16995e-233	3.20308e-232
ENSMUSG00000026596	Abl2	1879	4508	-1.26252	-1.23284	-32.6005	4.03338e-233	5.93244e-232
ENSMUSG00000041037	Irgq	2210	5008	-1.18019	-1.15051	-32.5271	4.41205e-232	6.4525e-231
ENSMUSG00000020262	Adarb1	3108	6315	-1.0228	-0.993114	-32.4013	2.63392e-230	3.82756e-229
ENSMUSG00000027288	Zfp106	15275	10368	0.559035	0.588717	32.3762	5.94393e-230	8.61325e-229
ENSMUSG00000029550	Sppl3	284	1660	-2.54722	-2.51754	-32.334	2.33196e-229	3.36971e-228
ENSMUSG00000046062	Ppp1r15b	820	2729	-1.73468	-1.70499	-32.3228	3.34992e-229	4.82712e-228
ENSMUSG00000025326	Ube3a	6405	3342	0.938487	0.968169	32.28	1.33626e-228	1.92281e-227
ENSMUSG00000043439	E130012A19Rik	237	1545	-2.70465	-2.67497	-32.2525	3.24735e-228	4.65974e-227
ENSMUSG00000069171	Nr2f1	881	2826	-1.68155	-1.65187	-32.162	5.99796e-227	8.56488e-226
ENSMUSG00000024892	Pcx	597	2300	-1.94583	-1.91615	-32.1502	8.76945e-227	1.25138e-225
ENSMUSG00000038178	Slc43a2	971	2979	-1.61728	-1.5876	-32.092	5.70173e-226	8.11373e-225
ENSMUSG00000009216	Fam163b	8000	4555	0.812549	0.842231	32.0764	9.41821e-226	1.33746e-224
ENSMUSG00000028838	Extl1	657	2406	-1.87267	-1.84299	-32.0308	4.06414e-225	5.75552e-224
ENSMUSG00000027335	Adra1d	121	1230	-3.34558	-3.3159	-31.9226	1.29795e-223	1.83056e-222
ENSMUSG00000027777	Schip1	3626	6983	-0.945468	-0.915786	-31.843	1.64362e-222	2.30544e-221
ENSMUSG00000017679	Ttpal	547	2181	-1.99538	-1.96569	-31.8424	1.67815e-222	2.35226e-221
ENSMUSG00000050587	Lrrc4c	5916	3026	0.96721	0.996892	31.7849	1.04719e-221	1.46585e-220
ENSMUSG00000032625	Thsd7a	3876	1615	1.26303	1.29272	31.6942	1.86739e-220	2.59982e-219
ENSMUSG00000053510	Nrd1	8650	5096	0.763335	0.793017	31.6743	3.51129e-220	4.88188e-219
ENSMUSG00000024294	Mib1	3457	6723	-0.959585	-0.929902	-31.6486	7.92343e-220	1.10014e-218
ENSMUSG00000024245	Tmem178	508	2085	-2.03715	-2.00746	-31.5659	1.08382e-218	1.49777e-217
ENSMUSG00000047921	Trappc9	535	2135	-1.99663	-1.96694	-31.518	4.92801e-218	6.79194e-217
ENSMUSG00000050272	Dscam	5302	2607	1.02415	1.05383	31.4963	9.75101e-218	1.34122e-216
ENSMUSG00000047907	Tshz2	9368	5695	0.718045	0.747727	31.3253	2.10961e-215	2.8748e-214
ENSMUSG00000069601	Ank3	15812	10983	0.525748	0.55543	31.2579	1.74413e-214	2.3689e-213
ENSMUSG00000037210	Fam193a	3203	1207	1.408	1.43768	31.2473	2.42922e-214	3.29506e-213
ENSMUSG00000046668	Cxxc5	646	2327	-1.84887	-1.81918	-31.2222	5.32935e-214	7.20039e-213
ENSMUSG00000027799	Nbea	6981	11367	-0.703346	-0.673664	-31.1682	2.87936e-213	3.87498e-212
ENSMUSG00000038910	Plcl2	4802	2279	1.07523	1.10492	31.1504	5.00975e-213	6.73763e-212
ENSMUSG00000022382	Wnt7b	325	1678	-2.36823	-2.33855	-31.1488	5.25983e-213	7.06933e-212
ENSMUSG00000066036	Ubr4	4734	8412	-0.829389	-0.799707	-31.1404	6.84923e-213	9.19952e-212
ENSMUSG00000034300	Fam53c	907	2786	-1.61902	-1.58934	-31.0596	8.47541e-212	1.13393e-210
ENSMUSG00000040407	Akap9	5500	2808	0.969889	0.999571	30.715	3.59459e-207	4.72626e-206
ENSMUSG00000038077	Kcna6	1051	3005	-1.5156	-1.48592	-30.7037	5.08565e-207	6.6782e-206
ENSMUSG00000019960	Dusp6	698	2381	-1.77027	-1.74059	-30.6323	4.55191e-206	5.95832e-205
ENSMUSG00000040612	Ildr2	9241	5690	0.69962	0.729303	30.4426	1.49904e-203	1.93511e-202
ENSMUSG00000030600	Lrfn1	194	1332	-2.77947	-2.74978	-30.3879	7.94848e-203	1.02286e-201
ENSMUSG00000021451	Sema4d	787	2513	-1.67498	-1.64529	-30.2424	6.5753e-201	8.3933e-200
ENSMUSG00000013646	Sh3bp5l	442	1865	-2.07706	-2.04738	-30.2378	7.54739e-201	9.61626e-200
ENSMUSG00000034480	Diaph2	2876	1057	1.44409	1.47377	30.1633	7.18332e-200	9.11852e-199
ENSMUSG00000024074	Crim1	8494	5134	0.726361	0.756043	30.1163	2.96617e-199	3.756e-198
ENSMUSG00000020661	Dnmt3a	2471	5132	-1.05443	-1.02474	-29.9743	2.12218e-197	2.67083e-196
ENSMUSG00000015755	Tab2	4738	2317	1.03202	1.0617	29.9554	3.73914e-197	4.70295e-196
ENSMUSG00000067629	Syngap1	7677	12065	-0.652213	-0.622531	-29.938	6.31175e-197	7.92415e-196
ENSMUSG00000038181	Chpf2	183	1278	-2.80397	-2.77429	-29.9035	1.77107e-196	2.2154e-195
ENSMUSG00000041997	Tlk1	5435	2823	0.945051	0.974733	29.9026	1.81833e-196	2.27313e-195
ENSMUSG00000064125	Prr36	3807	1681	1.17933	1.20902	29.8063	3.23973e-195	4.03535e-194
ENSMUSG00000075012	Fjx1	464	1878	-2.017	-1.98732	-29.7611	1.24709e-194	1.55054e-193
ENSMUSG00000034636	Zyg11b	5480	9203	-0.747928	-0.718246	-29.6699	1.87623e-193	2.32714e-192
ENSMUSG00000024548	Setbp1	4359	2070	1.07437	1.10405	29.6598	2.53621e-193	3.14384e-192
ENSMUSG00000022141	Nipbl	4216	1973	1.09548	1.12517	29.6185	8.62964e-193	1.06586e-191
ENSMUSG00000055204	Ankrd17	9735	6180	0.655574	0.685256	29.5838	2.41392e-192	2.97254e-191
ENSMUSG00000078671	Chd2	5175	2659	0.960675	0.990357	29.5661	4.07863e-192	5.00453e-191
ENSMUSG00000079020	Slc45a4	546	2023	-1.88952	-1.85984	-29.553	6.01082e-192	7.36657e-191
ENSMUSG00000056158	Car10	3986	1822	1.12942	1.1591	29.4938	3.45337e-191	4.21722e-190
ENSMUSG00000022565	Plec	4675	8109	-0.794558	-0.764875	-29.4197	3.07641e-190	3.74133e-189
ENSMUSG00000028289	Epha7	8471	5189	0.707076	0.736758	29.4064	4.54379e-190	5.52259e-189
ENSMUSG00000007880	Arid1a	8545	5256	0.701115	0.730797	29.326	4.84096e-189	5.85611e-188
ENSMUSG00000036473	Tbc1d24	1857	4151	-1.16049	-1.1308	-29.2057	1.64295e-187	1.97701e-186
ENSMUSG00000040761	Spen	6186	3446	0.844084	0.873766	29.1023	3.35842e-186	4.00849e-185
ENSMUSG00000030870	Ubfd1	742	2337	-1.65517	-1.62548	-28.912	8.42948e-184	9.92865e-183
ENSMUSG00000038481	Cdk19	902	2612	-1.53396	-1.50427	-28.887	1.73672e-183	2.04326e-182
ENSMUSG00000029135	Fosl2	798	2430	-1.6065	-1.57681	-28.8412	6.53508e-183	7.67974e-182
ENSMUSG00000004031	Brinp2	1180	3067	-1.37804	-1.34836	-28.8263	1.00574e-182	1.18123e-181
ENSMUSG00000021275	Tecpr2	1452	3497	-1.26808	-1.23839	-28.8144	1.41394e-182	1.6597e-181
ENSMUSG00000045374	Wdr81	255	1384	-2.44027	-2.41059	-28.7984	2.24561e-182	2.62993e-181
ENSMUSG00000049680	Urgcp	537	1956	-1.86491	-1.83523	-28.7975	2.30608e-182	2.69922e-181
ENSMUSG00000078591	Hs3st4	7840	4754	0.721712	0.751394	28.7787	3.9628e-182	4.6226e-181
ENSMUSG00000017485	Top2b	7312	4345	0.75091	0.780592	28.7268	1.76497e-181	2.05534e-180
ENSMUSG00000022114	Spry2	487	1842	-1.91928	-1.8896	-28.5037	1.05318e-178	1.21068e-177
ENSMUSG00000000276	Dgke	1291	3215	-1.31633	-1.28665	-28.4656	3.12094e-178	3.57371e-177
ENSMUSG00000032589	Bsn	14095	19628	-0.47773	-0.448047	-28.3292	1.51077e-176	1.70808e-175
ENSMUSG00000046607	Hrk	1073	2853	-1.41083	-1.38115	-28.3171	2.13079e-176	2.40776e-175
ENSMUSG00000054008	Ndst1	1979	4243	-1.10031	-1.07063	-28.2494	1.44746e-175	1.6249e-174
ENSMUSG00000038708	Golga4	6916	4086	0.759249	0.788931	28.1957	6.61144e-175	7.38564e-174
ENSMUSG00000017286	Glod4	415	1682	-2.01899	-1.98931	-28.1837	9.25403e-175	1.02985e-173
ENSMUSG00000042401	Crtac1	1026	2763	-1.4292	-1.39952	-28.1478	2.55023e-174	2.83042e-173
ENSMUSG00000045973	Slc25a51	1810	3982	-1.1375	-1.10782	-28.1354	3.61518e-174	4.01022e-173
ENSMUSG00000023169	Slc38a1	3415	6243	-0.870354	-0.840672	-28.001	1.58165e-172	1.74227e-171
ENSMUSG00000066640	Fbxl18	1016	2735	-1.42864	-1.39896	-27.9962	1.80524e-172	1.98644e-171
ENSMUSG00000040640	Erc2	10520	7014	0.584825	0.614508	27.9189	1.57499e-171	1.7202e-170
ENSMUSG00000010045	Tmem115	120	1014	-3.07895	-3.04927	-27.9142	1.7959e-171	1.96043e-170
ENSMUSG00000033295	Ptprf	1221	3058	-1.32453	-1.29484	-27.899	2.74044e-171	2.98835e-170
ENSMUSG00000040813	Tex264	597	2006	-1.74852	-1.71884	-27.8702	6.13646e-171	6.67389e-170
ENSMUSG00000022957	Itsn1	10796	7250	0.574444	0.604126	27.8551	9.34582e-171	1.0159e-169
ENSMUSG00000026014	Raph1	1996	629	1.66598	1.69566	27.8209	2.42472e-170	2.6246e-169
ENSMUSG00000062901	Klhl24	1315	3198	-1.28211	-1.25242	-27.7995	4.39543e-170	4.75025e-169
ENSMUSG00000025484	Bet1l	103	962	-3.22339	-3.19371	-27.773	9.19893e-170	9.92067e-169
ENSMUSG00000020156	Mum1	243	1300	-2.41948	-2.3898	-27.7699	1.00166e-169	1.07912e-168
ENSMUSG00000023087	Noct	4225	7294	-0.787759	-0.758077	-27.6865	1.01624e-168	1.08912e-167
ENSMUSG00000060716	Plekhh1	340	1501	-2.14232	-2.11264	-27.6768	1.32868e-168	1.42249e-167
ENSMUSG00000037605	Adgrl3	5185	2812	0.882747	0.91243	27.6367	4.03435e-168	4.30574e-167
ENSMUSG00000032536	Trak1	3589	6433	-0.84191	-0.812228	-27.5979	1.17902e-167	1.25378e-166
ENSMUSG00000022702	Hira	560	1916	-1.7746	-1.74492	-27.5264	8.49088e-167	8.99212e-166
ENSMUSG00000041297	Cdk13	4428	2263	0.968419	0.998101	27.5257	8.63907e-167	9.14435e-166
ENSMUSG00000037692	Ahdc1	929	2543	-1.45278	-1.4231	-27.3468	1.17781e-164	1.23024e-163
ENSMUSG00000070576	Mn1	243	1274	-2.39034	-2.36065	-27.293	5.1313e-164	5.33536e-163
ENSMUSG00000037990	Sh3rf3	2510	966	1.37759	1.40727	27.2191	3.86405e-163	4.00961e-162
ENSMUSG00000041598	Cdc42ep4	277	1343	-2.2775	-2.24782	-27.2098	4.96725e-163	5.14917e-162
ENSMUSG00000046719	Nxph3	223	1225	-2.45767	-2.42798	-27.207	5.36216e-163	5.55575e-162
ENSMUSG00000060212	Pcnx2	1623	3618	-1.15653	-1.12685	-27.1893	8.68157e-163	8.97692e-162
ENSMUSG00000021767	Kat6b	4445	2301	0.949922	0.979605	27.1544	2.24857e-162	2.31692e-161
ENSMUSG00000039917	Rhbdd2	530	1837	-1.79329	-1.76361	-27.1535	2.30279e-162	2.37159e-161
ENSMUSG00000052125	F730043M19Rik	420	1627	-1.95375	-1.92407	-27.1149	6.5786e-162	6.75152e-161
ENSMUSG00000024472	Dcp2	1272	3071	-1.27161	-1.24193	-27.0628	2.70266e-161	2.75719e-160
ENSMUSG00000036792	Mbd5	4072	2039	0.997876	1.02756	27.0366	5.48753e-161	5.5789e-160
ENSMUSG00000053617	Sh3pxd2a	1355	3197	-1.23843	-1.20874	-27.0296	6.63698e-161	6.74082e-160
ENSMUSG00000063063	Ctnna2	2026	4185	-1.04659	-1.01691	-26.8972	2.36967e-159	2.38438e-158
ENSMUSG00000028465	Tln1	835	2350	-1.49281	-1.46313	-26.8412	1.06803e-158	1.07256e-157
ENSMUSG00000002107	Celf2	24456	19301	0.341513	0.371195	26.8256	1.62383e-158	1.62596e-157
ENSMUSG00000050947	Amigo1	1401	3247	-1.21265	-1.18297	-26.7786	5.73288e-158	5.73205e-157
ENSMUSG00000002799	Jag2	201	1143	-2.50756	-2.47788	-26.5898	8.90761e-156	8.78255e-155
ENSMUSG00000020477	Mrps24	136	989	-2.86236	-2.83268	-26.5892	9.04263e-156	8.91141e-155
ENSMUSG00000036225	Kctd1	3342	1552	1.10658	1.13627	26.5791	1.18404e-155	1.16574e-154
ENSMUSG00000020196	Cabin1	1427	3263	-1.19321	-1.16353	-26.4925	1.18126e-154	1.15746e-153
ENSMUSG00000042744	Gm15800	8576	12626	-0.558021	-0.528339	-26.4202	8.02834e-154	7.82563e-153
ENSMUSG00000043496	Tril	580	1880	-1.69661	-1.66693	-26.4023	1.29073e-153	1.25754e-152
ENSMUSG00000006464	Bbs1	487	1710	-1.812	-1.78232	-26.3903	1.76973e-153	1.72179e-152
ENSMUSG00000046020	Pofut1	241	1221	-2.34096	-2.31128	-26.3852	2.02646e-153	1.97062e-152
ENSMUSG00000001229	Dpp9	752	2177	-1.53354	-1.50385	-26.3666	3.30805e-153	3.21387e-152
ENSMUSG00000037029	Zfp146	2469	981	1.3316	1.36128	26.3225	1.05879e-152	1.02478e-151
ENSMUSG00000036907	C1ql2	491	1710	-1.8002	-1.77052	-26.2692	4.30851e-152	4.15057e-151
ENSMUSG00000018428	Akap1	436	1600	-1.87567	-1.84599	-26.1492	1.00705e-150	9.60688e-150
ENSMUSG00000029603	Dtx1	1084	2704	-1.31873	-1.28905	-26.1433	1.17402e-150	1.11946e-149
ENSMUSG00000045216	Hs6st1	801	2242	-1.48491	-1.45523	-26.1113	2.71163e-150	2.57962e-149
ENSMUSG00000056493	Foxk1	1847	3847	-1.05855	-1.02887	-26.0373	1.87571e-149	1.77946e-148
ENSMUSG00000037573	Tob1	558	1812	-1.69925	-1.66956	-25.9495	1.84133e-148	1.73564e-147
ENSMUSG00000063430	Wscd2	725	2098	-1.53296	-1.50328	-25.8765	1.22543e-147	1.15035e-146
ENSMUSG00000000489	Pdgfb	197	1097	-2.4773	-2.44761	-25.8664	1.59131e-147	1.49109e-146
ENSMUSG00000002006	Pdzd4	2181	4310	-0.982698	-0.953016	-25.8657	1.62018e-147	1.51746e-146
ENSMUSG00000038267	Slc22a23	1059	2640	-1.31784	-1.28815	-25.8181	5.54993e-147	5.18153e-146
ENSMUSG00000022443	Myh9	7149	4494	0.669741	0.699424	25.8117	6.55077e-147	6.11316e-146
ENSMUSG00000025372	Baiap2	5034	8107	-0.687463	-0.657781	-25.7713	1.8618e-146	1.72803e-145
ENSMUSG00000025404	R3hdm2	9841	6705	0.553568	0.58325	25.7683	2.00875e-146	1.86357e-145
ENSMUSG00000055024	Ep300	4968	2794	0.830333	0.860015	25.7308	5.28842e-146	4.89078e-145
ENSMUSG00000022208	Jph4	13372	18257	-0.449234	-0.419552	-25.7105	8.91306e-146	8.23547e-145
ENSMUSG00000025880	Smad7	200	1093	-2.45022	-2.42054	-25.6537	3.84757e-145	3.5376e-144
ENSMUSG00000031906	Smpd3	1359	3088	-1.18413	-1.15445	-25.6113	1.14098e-144	1.04439e-143
ENSMUSG00000062190	Lancl2	1247	2908	-1.22157	-1.19188	-25.4937	2.31566e-143	2.10279e-142
ENSMUSG00000039840	Epg5	650	1943	-1.57977	-1.55009	-25.4702	4.2141e-143	3.82335e-142
ENSMUSG00000039037	St6galnac5	9715	6639	0.549248	0.57893	25.4322	1.11055e-142	1.00624e-141
ENSMUSG00000049556	Lingo1	5418	8552	-0.658501	-0.628819	-25.4312	1.14031e-142	1.03275e-141
ENSMUSG00000034377	Tulp4	5249	8336	-0.667313	-0.63763	-25.4209	1.48258e-142	1.34155e-141
ENSMUSG00000051067	Lingo3	279	1250	-2.16359	-2.13391	-25.4173	1.62231e-142	1.46671e-141
ENSMUSG00000024238	Zeb1	4975	2824	0.816956	0.846639	25.4073	2.097e-142	1.89504e-141
ENSMUSG00000044791	Setd2	4805	2697	0.833181	0.862863	25.3764	4.59753e-142	4.15109e-141
ENSMUSG00000062257	Opcml	12328	8861	0.476397	0.50608	25.3629	6.47282e-142	5.83916e-141
ENSMUSG00000030315	Vgll4	226	1135	-2.3283	-2.29862	-25.3552	7.86988e-142	7.09323e-141
ENSMUSG00000026842	Abl1	840	2254	-1.42403	-1.39434	-25.3518	8.58616e-142	7.73544e-141
ENSMUSG00000058975	Kcnc1	4099	6839	-0.738513	-0.708831	-25.2822	5.01207e-141	4.48796e-140
ENSMUSG00000033594	Spata2l	582	1810	-1.6369	-1.60722	-25.2379	1.53828e-140	1.37324e-139
ENSMUSG00000033066	Gas7	15568	20728	-0.412997	-0.383315	-25.1876	5.47961e-140	4.87269e-139
ENSMUSG00000061689	Dlgap4	6300	9626	-0.611585	-0.581902	-25.1719	8.12822e-140	7.22481e-139
ENSMUSG00000042350	Arel1	2071	4088	-0.981068	-0.951385	-25.1547	1.25534e-139	1.11245e-138
ENSMUSG00000047976	Kcna1	5299	8353	-0.656574	-0.626892	-25.0648	1.20292e-138	1.05825e-137
ENSMUSG00000050222	Il17d	35	643	-4.19939	-4.16971	-25.0322	2.73055e-138	2.39397e-137
ENSMUSG00000052516	Robo2	6109	3746	0.705585	0.735268	24.9277	3.73143e-137	3.24384e-136
ENSMUSG00000020387	Jade2	969	2432	-1.32757	-1.29789	-24.9254	3.94845e-137	3.43105e-136
ENSMUSG00000051243	Islr2	1844	3742	-1.02097	-0.991289	-24.9032	6.87579e-137	5.95969e-136
ENSMUSG00000048920	Fkrp	486	1618	-1.73518	-1.7055	-24.8933	8.78463e-137	7.6078e-136
ENSMUSG00000033955	Tnks1bp1	2724	4967	-0.866648	-0.836966	-24.8816	1.17805e-136	1.01852e-135
ENSMUSG00000026740	Dnajc1	2468	1049	1.23433	1.26401	24.8521	2.45604e-136	2.1181e-135
ENSMUSG00000063317	Usp31	1906	3816	-1.00151	-0.971831	-24.7379	4.18876e-135	3.59134e-134
ENSMUSG00000023236	Scg5	2594	4775	-0.880322	-0.85064	-24.7358	4.41173e-135	3.77936e-134
ENSMUSG00000024483	Ankhd1	4330	2392	0.85615	0.885832	24.6323	5.69259e-134	4.84635e-133
ENSMUSG00000022946	Dopey2	1590	3351	-1.07556	-1.04588	-24.6299	6.04851e-134	5.14724e-133
ENSMUSG00000001911	Nfix	15758	11952	0.398832	0.428515	24.6098	9.92397e-134	8.44174e-133
ENSMUSG00000050967	Creg2	8255	5525	0.579294	0.608976	24.5316	6.79523e-133	5.76362e-132
ENSMUSG00000027692	Tnik	11185	7992	0.484937	0.514619	24.5295	7.15443e-133	6.06579e-132
ENSMUSG00000020032	Nuak1	1682	3476	-1.04725	-1.01757	-24.526	7.80009e-133	6.61048e-132
ENSMUSG00000034209	Rasl10a	147	917	-2.64111	-2.61142	-24.5258	7.83991e-133	6.64149e-132
ENSMUSG00000066392	Nrxn3	10436	7360	0.503791	0.533473	24.4817	2.31306e-132	1.95145e-131
ENSMUSG00000025583	Rptor	1169	2709	-1.21249	-1.1828	-24.4569	4.25029e-132	3.57995e-131
ENSMUSG00000049532	Sall2	888	2269	-1.35343	-1.32374	-24.4453	5.63979e-132	4.74642e-131
ENSMUSG00000034613	Ppm1h	1788	3610	-1.01365	-0.98397	-24.3102	1.53008e-130	1.27622e-129
ENSMUSG00000029726	Mepce	353	1337	-1.92126	-1.89158	-24.3011	1.90632e-130	1.58875e-129
ENSMUSG00000035314	Gdpd5	148	908	-2.6171	-2.58741	-24.2816	3.06925e-130	2.55072e-129
ENSMUSG00000036442	Thap11	182	982	-2.43178	-2.4021	-24.2082	1.82536e-129	1.51088e-128
ENSMUSG00000032086	Bace1	2599	4724	-0.862052	-0.83237	-24.1512	7.24897e-129	5.97844e-128
ENSMUSG00000072875	Gpr27	26	575	-4.46698	-4.4373	-24.0492	8.50124e-128	6.96932e-127
ENSMUSG00000047388	Atmin	900	2258	-1.32705	-1.29737	-24.0096	2.20733e-127	1.80597e-126
ENSMUSG00000042589	Cux2	821	2130	-1.3754	-1.34572	-23.9864	3.85843e-127	3.14685e-126
ENSMUSG00000021250	Fos	387	1384	-1.83844	-1.80876	-23.9838	4.1029e-127	3.34358e-126
ENSMUSG00000049044	Rapgef4	6726	9983	-0.569725	-0.540042	-23.9638	6.64146e-127	5.40804e-126
ENSMUSG00000041570	Camsap2	10365	7365	0.492963	0.522645	23.9479	9.70732e-127	7.89516e-126
ENSMUSG00000040502	2017-03-09	225	1058	-2.23334	-2.20366	-23.8581	8.33515e-126	6.72598e-125
ENSMUSG00000027895	Kcnc4	873	2203	-1.33542	-1.30573	-23.8337	1.49293e-125	1.20235e-124
ENSMUSG00000017639	Rab11fip4	9814	13699	-0.481157	-0.451475	-23.832	1.55497e-125	1.25182e-124
ENSMUSG00000031099	Smarca1	2753	1294	1.08917	1.11885	23.8254	1.82184e-125	1.46552e-124
ENSMUSG00000009112	Bcl2l13	685	1895	-1.46802	-1.43834	-23.7966	3.61937e-125	2.90354e-124
ENSMUSG00000055567	Unc80	6601	9797	-0.569655	-0.539973	-23.7367	1.50904e-124	1.20729e-123
ENSMUSG00000021188	Trip11	3454	1803	0.937869	0.967551	23.6914	4.42225e-124	3.52018e-123
ENSMUSG00000034111	Tmed8	859	2171	-1.33763	-1.30795	-23.691	4.46132e-124	3.54991e-123
ENSMUSG00000001985	Grik3	1314	2867	-1.12558	-1.09589	-23.6651	8.25157e-124	6.54811e-123
ENSMUSG00000069227	Gprin1	3334	5655	-0.762273	-0.732591	-23.6625	8.78708e-124	6.97038e-123
ENSMUSG00000048826	Dact2	175	937	-2.42069	-2.39101	-23.5831	5.74843e-123	4.53548e-122
ENSMUSG00000037885	Stk35	313	1220	-1.96265	-1.93296	-23.5519	1.20077e-122	9.46314e-122
ENSMUSG00000019947	Arid5b	1908	742	1.36257	1.39225	23.5393	1.61723e-122	1.27403e-121
ENSMUSG00000029009	Mthfr	291	1174	-2.01234	-1.98266	-23.4944	4.65624e-122	3.65972e-121
ENSMUSG00000024566	Atp9b	836	2121	-1.34317	-1.31349	-23.4932	4.78248e-122	3.75607e-121
ENSMUSG00000044519	Zfp488	5715	3565	0.680851	0.710534	23.3993	4.34099e-121	3.39379e-120
ENSMUSG00000040481	Bptf	7755	5230	0.568316	0.597998	23.3928	5.06058e-121	3.95486e-120
ENSMUSG00000006134	Crkl	522	1593	-1.60962	-1.57994	-23.3852	6.05069e-121	4.72505e-120
ENSMUSG00000061436	Hipk2	5685	3543	0.682189	0.711871	23.3763	7.4399e-121	5.80329e-120
ENSMUSG00000028078	Dclk2	1242	2736	-1.1394	-1.10972	-23.3537	1.2626e-120	9.79656e-120
ENSMUSG00000031292	Cdkl5	2626	1231	1.09304	1.12272	23.3342	1.9962e-120	1.54653e-119
ENSMUSG00000022237	Ankrd33b	1568	3203	-1.0305	-1.00082	-23.2229	2.67547e-119	2.05269e-118
ENSMUSG00000050890	Pdik1l	1737	649	1.42031	1.44999	23.1582	1.20232e-118	9.18004e-118
ENSMUSG00000030123	Plxnd1	669	1822	-1.44544	-1.41576	-23.0575	1.23601e-117	9.37808e-117
ENSMUSG00000035681	Kcnc2	1661	3318	-0.998262	-0.96858	-23.0029	4.3563e-117	3.2835e-116
ENSMUSG00000004798	Ulk2	2256	4146	-0.877953	-0.848271	-22.9942	5.33307e-117	4.01678e-116
ENSMUSG00000021256	Vash1	406	1364	-1.74829	-1.71861	-22.9794	7.48926e-117	5.63461e-116
ENSMUSG00000057406	Whsc1	1758	3453	-0.973915	-0.944233	-22.9731	8.65403e-117	6.50143e-116
ENSMUSG00000075318	Scn2a1	16549	12924	0.356691	0.386374	22.9067	3.98635e-116	2.98389e-115
ENSMUSG00000042751	Nmnat2	2942	5056	-0.781199	-0.751517	-22.8769	7.89279e-116	5.89509e-115
ENSMUSG00000026721	Rabgap1l	9191	6505	0.498673	0.528355	22.7745	8.2143e-115	6.09761e-114
ENSMUSG00000021057	Akap5	5561	3495	0.670052	0.699734	22.7736	8.37147e-115	6.21203e-114
ENSMUSG00000058761	Rnf169	541	1588	-1.55351	-1.52383	-22.7392	1.83448e-114	1.35882e-113
ENSMUSG00000028565	Nfia	5608	3536	0.665368	0.69505	22.735	2.01771e-114	1.49293e-113
ENSMUSG00000040943	Tet2	2977	1515	0.974541	1.00422	22.6837	6.4934e-114	4.78906e-113
ENSMUSG00000032244	Fem1b	3584	5873	-0.712527	-0.682845	-22.6715	8.57232e-114	6.31553e-113
ENSMUSG00000056306	Sertm1	1663	3290	-0.984299	-0.954617	-22.6302	2.1879e-113	1.60845e-112
ENSMUSG00000036062	Phf24	5641	8462	-0.585048	-0.555366	-22.6282	2.28522e-113	1.67939e-112
ENSMUSG00000032803	Cdv3	1614	3215	-0.994178	-0.964496	-22.5636	9.88471e-113	7.22293e-112
ENSMUSG00000032913	Lrig2	555	1601	-1.52841	-1.49873	-22.554	1.22812e-112	8.96453e-112
ENSMUSG00000026469	Xpr1	7233	4882	0.567122	0.596804	22.5512	1.30709e-112	9.53418e-112
ENSMUSG00000020300	Cpeb4	6846	4562	0.585595	0.615277	22.5463	1.4599e-112	1.06451e-111
ENSMUSG00000008575	Nfib	12417	9322	0.413605	0.443287	22.5401	1.68026e-112	1.22475e-111
ENSMUSG00000040007	Bahd1	853	2082	-1.28735	-1.25767	-22.5037	3.81635e-112	2.77782e-111
ENSMUSG00000028796	Phc2	1194	2600	-1.12271	-1.09303	-22.4884	5.39453e-112	3.92099e-111
ENSMUSG00000038533	Cbfa2t2	852	2079	-1.28696	-1.25728	-22.4821	6.21597e-112	4.51645e-111
ENSMUSG00000019338	Zfp687	374	1276	-1.77052	-1.74084	-22.4267	2.16268e-111	1.56475e-110
ENSMUSG00000003382	Etv3	432	1380	-1.67557	-1.64588	-22.4164	2.72191e-111	1.9666e-110
ENSMUSG00000054843	Atrnl1	1903	3605	-0.921724	-0.892041	-22.3774	6.53774e-111	4.70374e-110
ENSMUSG00000039157	Fam102a	1831	3497	-0.933486	-0.903804	-22.2847	5.19478e-110	3.71672e-109
ENSMUSG00000032816	Igdcc4	818	2012	-1.29846	-1.26878	-22.2746	6.51561e-110	4.66012e-109
ENSMUSG00000048264	Dip2c	2065	3818	-0.886675	-0.856993	-22.259	9.22856e-110	6.59133e-109
ENSMUSG00000050963	Kcns2	211	952	-2.17372	-2.14404	-22.2478	1.18511e-109	8.45855e-109
ENSMUSG00000078515	Ddi2	866	2083	-1.26622	-1.23654	-22.2122	2.6203e-109	1.86181e-108
ENSMUSG00000040028	Elavl1	1491	3011	-1.01396	-0.98428	-22.2076	2.90259e-109	2.06096e-108
ENSMUSG00000031647	Mfap3l	3649	2043	0.836812	0.866494	22.193	4.0175e-109	2.84768e-108
ENSMUSG00000004054	Map3k11	185	894	-2.27275	-2.24307	-22.1714	6.47901e-109	4.58612e-108
ENSMUSG00000016933	Plcg1	1590	3142	-0.982656	-0.952974	-22.0835	4.55506e-108	3.20224e-107
ENSMUSG00000039059	Hrh3	229	981	-2.09891	-2.06922	-22.0805	4.86968e-108	3.42225e-107
ENSMUSG00000026443	Lrrn2	2823	4815	-0.770307	-0.740624	-22.0429	1.1164e-107	7.84034e-107
ENSMUSG00000075334	Rprm	200	917	-2.19692	-2.16724	-21.9827	4.21483e-107	2.94594e-106
ENSMUSG00000041530	Ago1	2334	4157	-0.832738	-0.803056	-21.9688	5.72042e-107	3.99691e-106
ENSMUSG00000049091	Sephs2	130	763	-2.55317	-2.52349	-21.9504	8.58541e-107	5.98246e-106
ENSMUSG00000023927	Satb1	2739	4694	-0.777169	-0.747486	-21.9397	1.08558e-106	7.55686e-106
ENSMUSG00000046204	Pnma2	1074	2381	-1.14857	-1.11889	-21.9311	1.31177e-106	9.11593e-106
ENSMUSG00000038332	Sesn1	803	1966	-1.29179	-1.26211	-21.9281	1.40095e-106	9.73239e-106
ENSMUSG00000013089	Etv5	1376	2822	-1.03624	-1.00656	-21.9011	2.53669e-106	1.75808e-105
ENSMUSG00000037434	Slc30a1	651	1719	-1.40084	-1.37116	-21.859	6.38359e-106	4.41233e-105
ENSMUSG00000055745	Ldoc1l	1220	2589	-1.08551	-1.05583	-21.8173	1.5905e-105	1.09788e-104
ENSMUSG00000054499	Dedd2	50	553	-3.46728	-3.4376	-21.7271	1.13765e-104	7.81353e-104
ENSMUSG00000015647	Lama5	120	729	-2.60288	-2.5732	-21.6908	2.50778e-104	1.71608e-103
ENSMUSG00000026442	Nfasc	13015	17078	-0.391964	-0.362281	-21.6861	2.77807e-104	1.90041e-103
ENSMUSG00000026812	Tsc1	1632	3168	-0.956931	-0.927249	-21.6725	3.7306e-104	2.54271e-103
ENSMUSG00000048279	Sacs	4355	2627	0.729257	0.758939	21.6352	8.37178e-104	5.69099e-103
ENSMUSG00000041415	Dicer1	1141	2459	-1.10777	-1.07809	-21.6271	9.9828e-104	6.78165e-103
ENSMUSG00000028033	Kcnq5	4977	3124	0.671882	0.701564	21.594	2.04454e-103	1.38572e-102
ENSMUSG00000037536	Fbxo34	914	2114	-1.20971	-1.18003	-21.5643	3.88778e-103	2.63327e-102
ENSMUSG00000026409	Pfkfb2	1010	2258	-1.16069	-1.13101	-21.5431	6.14483e-103	4.15382e-102
ENSMUSG00000035900	Gramd4	408	1290	-1.66073	-1.63105	-21.5331	7.63374e-103	5.15184e-102
ENSMUSG00000007817	Zmiz1	6652	4499	0.564184	0.593866	21.5309	8.00383e-103	5.39983e-102
ENSMUSG00000014550	Rbsn	802	1936	-1.2714	-1.24172	-21.4844	2.17644e-102	1.46355e-101
ENSMUSG00000034471	Caskin2	197	888	-2.17236	-2.14268	-21.4784	2.47875e-102	1.66629e-101
ENSMUSG00000062115	Rai1	1877	3492	-0.895625	-0.865943	-21.4764	2.58786e-102	1.73907e-101
ENSMUSG00000043460	Elfn2	2524	4364	-0.789939	-0.760257	-21.4682	3.08497e-102	2.07246e-101
ENSMUSG00000051339	2900026A02Rik	1950	3591	-0.880912	-0.851229	-21.4633	3.42748e-102	2.3018e-101
ENSMUSG00000007610	Gtpbp3	156	800	-2.35845	-2.32877	-21.4538	4.20617e-102	2.82199e-101
ENSMUSG00000032666	1700025G04Rik	2665	4544	-0.769827	-0.740145	-21.4015	1.2938e-101	8.65212e-101
ENSMUSG00000014355	Anapc1	1608	3111	-0.952111	-0.922429	-21.3828	1.93072e-101	1.28905e-100
ENSMUSG00000030213	Atf7ip	3445	1941	0.827704	0.857386	21.3707	2.50529e-101	1.66995e-100
ENSMUSG00000036862	Dchs1	197	879	-2.15767	-2.12799	-21.2768	1.86108e-100	1.22781e-99
ENSMUSG00000047030	Spata2	1006	2232	-1.14971	-1.12002	-21.2511	3.21911e-100	2.12239e-99
ENSMUSG00000026924	Sec16a	1313	2681	-1.0299	-1.00022	-21.2359	4.45226e-100	2.93165e-99
ENSMUSG00000022412	Mief1	402	1262	-1.65044	-1.62076	-21.2015	9.2459e-100	6.07255e-99
ENSMUSG00000057101	Zfp180	598	1592	-1.41262	-1.38294	-21.1735	1.67642e-99	1.09964e-98
ENSMUSG00000029478	Ncor2	11836	9000	0.395185	0.424867	21.1593	2.26728e-99	1.48485e-98
ENSMUSG00000018334	Ksr1	2285	4016	-0.813565	-0.783883	-21.1476	2.9012e-99	1.89819e-98
ENSMUSG00000046182	Gsg1l	2820	1487	0.923291	0.952973	21.1376	3.59074e-99	2.34859e-98
ENSMUSG00000068196	Col8a1	119	703	-2.56256	-2.53288	-21.1137	5.95418e-99	3.8895e-98
ENSMUSG00000020532	Acaca	1765	3307	-0.905855	-0.876173	-21.1092	6.55038e-99	4.2776e-98
ENSMUSG00000050530	Fam171a1	1296	2647	-1.03029	-1.00061	-21.1076	6.77795e-99	4.42481e-98
ENSMUSG00000031665	Sall1	1662	679	1.29144	1.32112	21.1055	7.07975e-99	4.6189e-98
ENSMUSG00000025854	Fam20c	324	1115	-1.78298	-1.7533	-21.0686	1.54408e-98	1.00546e-97
ENSMUSG00000053950	Adnp2	294	1059	-1.84881	-1.81913	-21.062	1.77357e-98	1.15417e-97
ENSMUSG00000061410	Zcchc14	2171	3851	-0.826873	-0.797191	-21.0117	5.12952e-98	3.32966e-97
ENSMUSG00000024068	Spast	1228	2541	-1.04909	-1.0194	-21.0005	6.48891e-98	4.20808e-97
ENSMUSG00000056124	B4galt6	4632	7006	-0.596956	-0.567273	-20.9874	8.54356e-98	5.53529e-97
ENSMUSG00000052353	Cemip	717	1771	-1.30452	-1.27484	-20.9758	1.09176e-97	7.06452e-97
ENSMUSG00000023915	Tnfrsf21	1983	3593	-0.857504	-0.827822	-20.9638	1.4036e-97	9.06522e-97
ENSMUSG00000009569	Mkl2	11639	8855	0.394403	0.424085	20.9466	2.01452e-97	1.29905e-96
ENSMUSG00000053297	AI854703	195	860	-2.14086	-2.11118	-20.9403	2.29966e-97	1.48199e-96
ENSMUSG00000048154	Kmt2d	5685	8294	-0.544908	-0.515225	-20.9284	2.95443e-97	1.90276e-96
ENSMUSG00000055670	Zzef1	1420	2810	-0.984679	-0.954997	-20.9211	3.43932e-97	2.21436e-96
ENSMUSG00000059456	Ptk2b	17754	22335	-0.331162	-0.30148	-20.8581	1.28775e-96	8.27032e-96
ENSMUSG00000005583	Mef2c	11623	8855	0.392418	0.422101	20.8414	1.82354e-96	1.1704e-95
ENSMUSG00000030530	Furin	519	1442	-1.47426	-1.44458	-20.8259	2.52392e-96	1.6179e-95
ENSMUSG00000027519	Rab22a	966	2143	-1.14954	-1.11985	-20.8206	2.81908e-96	1.80655e-95
ENSMUSG00000042686	Jph1	2910	1572	0.888418	0.9181	20.8119	3.37726e-96	2.1629e-95
ENSMUSG00000048878	Hexim1	1144	2405	-1.07195	-1.04227	-20.8064	3.78824e-96	2.42459e-95
ENSMUSG00000018849	Wwc1	1970	3558	-0.852871	-0.823189	-20.7614	9.67949e-96	6.16831e-95
ENSMUSG00000028804	Csmd2	1225	2519	-1.04007	-1.01039	-20.7569	1.06286e-95	6.76894e-95
ENSMUSG00000046480	Scn4b	243	947	-1.96241	-1.93273	-20.7484	1.26786e-95	8.07202e-95
ENSMUSG00000015829	Tnr	1185	2459	-1.05318	-1.0235	-20.7272	1.96925e-95	1.25104e-94
ENSMUSG00000020601	Trib2	654	1656	-1.34034	-1.31066	-20.7242	2.0969e-95	1.33172e-94
ENSMUSG00000005802	Slc30a4	840	1945	-1.21131	-1.18163	-20.7067	3.01717e-95	1.915e-94
ENSMUSG00000026991	Pkp4	6903	9734	-0.495809	-0.466127	-20.6876	4.48343e-95	2.84038e-94
ENSMUSG00000028919	Arhgef19	85	604	-2.82901	-2.79933	-20.6534	9.09763e-95	5.74415e-94
ENSMUSG00000001995	Sipa1l2	1166	2425	-1.05642	-1.02673	-20.6368	1.28177e-94	8.07807e-94
ENSMUSG00000087041	Gm16295	51	513	-3.33039	-3.30071	-20.5756	4.5436e-94	2.85216e-93
ENSMUSG00000042572	Ube2q1	1706	3182	-0.899316	-0.869634	-20.5751	4.58474e-94	2.87711e-93
ENSMUSG00000025034	Trim8	1171	2427	-1.05143	-1.02175	-20.5629	5.90187e-94	3.69914e-93
ENSMUSG00000062202	Btbd9	2006	3589	-0.83926	-0.809578	-20.5553	6.90322e-94	4.32412e-93
ENSMUSG00000070462	Mesdc1	314	1071	-1.77012	-1.74044	-20.543	8.88592e-94	5.56099e-93
ENSMUSG00000035437	Rabgap1	4909	3160	0.635505	0.665187	20.4626	4.64339e-93	2.89449e-92
ENSMUSG00000060380	C030014I23Rik	107	649	-2.60061	-2.57093	-20.456	5.31492e-93	3.31208e-92
ENSMUSG00000069814	Ccdc92b	275	994	-1.85381	-1.82413	-20.4438	6.82423e-93	4.24749e-92
ENSMUSG00000009681	Bcr	3063	4965	-0.696848	-0.667166	-20.4219	1.0678e-92	6.63212e-92
ENSMUSG00000054640	Slc8a1	2404	1222	0.976193	1.00587	20.4116	1.31785e-92	8.17529e-92
ENSMUSG00000036957	Lrfn3	200	847	-2.08236	-2.05268	-20.4115	1.32278e-92	8.20336e-92
ENSMUSG00000060568	Fam78b	2038	962	1.08305	1.11273	20.4086	1.40106e-92	8.68099e-92
ENSMUSG00000040151	Hs2st1	888	1996	-1.16848	-1.1388	-20.3667	3.30335e-92	2.04123e-91
ENSMUSG00000020564	Atxn7l1	2311	1158	0.996882	1.02656	20.3514	4.50754e-92	2.78283e-91
ENSMUSG00000073563	Csnk1g3	4167	2578	0.692757	0.722439	20.2731	2.22232e-91	1.36422e-90
ENSMUSG00000029449	Rhof	365	1149	-1.65441	-1.62473	-20.2656	2.58682e-91	1.58703e-90
ENSMUSG00000030956	Fam53b	407	1221	-1.58496	-1.55528	-20.2401	4.34355e-91	2.65845e-90
ENSMUSG00000045318	Adra2c	224	887	-1.98544	-1.95575	-20.2387	4.47206e-91	2.73548e-90
ENSMUSG00000036712	Cyld	2637	4389	-0.734995	-0.705312	-20.1648	1.99636e-90	1.2168e-89
ENSMUSG00000048833	Slc39a9	712	1714	-1.26742	-1.23774	-20.1641	2.02288e-90	1.2326e-89
ENSMUSG00000025575	Cant1	718	1723	-1.26287	-1.23318	-20.1586	2.26399e-90	1.3791e-89
ENSMUSG00000022342	Kcnv1	2331	1183	0.978499	1.00818	20.1374	3.47357e-90	2.11092e-89
ENSMUSG00000053560	Ier2	53	501	-3.24075	-3.21106	-20.0909	8.8563e-90	5.36778e-89
ENSMUSG00000042628	Zfyve1	574	1491	-1.37716	-1.34748	-20.0884	9.31705e-90	5.64538e-89
ENSMUSG00000034201	Gas2l1	963	2085	-1.11444	-1.08476	-20.0146	4.11103e-89	2.48583e-88
ENSMUSG00000036959	Bcorl1	2276	1151	0.983613	1.01329	19.9816	7.96686e-89	4.81027e-88
ENSMUSG00000059810	Rgs3	303	1024	-1.75683	-1.72714	-19.9797	8.26759e-89	4.986e-88
ENSMUSG00000039904	Gpr37	1406	2719	-0.95148	-0.921797	-19.9787	8.4324e-89	5.0839e-88
ENSMUSG00000022203	Efs	79	563	-2.83321	-2.80353	-19.9555	1.34343e-88	8.08773e-88
ENSMUSG00000035666	Gtf3c4	826	1875	-1.18268	-1.15299	-19.9367	1.95726e-88	1.17728e-87
ENSMUSG00000058006	Mdn1	3531	2100	0.749687	0.77937	19.9348	2.03171e-88	1.22134e-87
ENSMUSG00000037138	Aff3	3614	2165	0.739229	0.768912	19.9332	2.09672e-88	1.26006e-87
ENSMUSG00000040003	Magi2	5494	3685	0.576192	0.605875	19.9211	2.66889e-88	1.60157e-87
ENSMUSG00000078307	AI593442	3846	5904	-0.618334	-0.588652	-19.9181	2.83332e-88	1.69974e-87
ENSMUSG00000045312	Lhfpl2	362	1124	-1.63458	-1.6049	-19.8674	7.78605e-88	4.65196e-87
ENSMUSG00000052713	Zfp608	2402	1249	0.943463	0.973145	19.8515	1.06891e-87	6.37902e-87
ENSMUSG00000017314	Mpp2	3747	5772	-0.623335	-0.593653	-19.8443	1.23418e-87	7.35897e-87
ENSMUSG00000030451	Herc2	8055	10968	-0.445344	-0.415662	-19.7546	7.32247e-87	4.34471e-86
ENSMUSG00000049036	Tmem121	41	456	-3.47534	-3.44566	-19.7484	8.28038e-87	4.91024e-86
ENSMUSG00000043969	Emx2	1553	659	1.23671	1.26639	19.7428	9.24195e-87	5.47887e-86
ENSMUSG00000026317	Cln8	362	1117	-1.62557	-1.59589	-19.725	1.3144e-86	7.77643e-86
ENSMUSG00000022914	Brwd1	1850	3306	-0.837561	-0.807879	-19.6926	2.49711e-86	1.47356e-85
ENSMUSG00000038473	Nos1ap	2084	3619	-0.796236	-0.766554	-19.6903	2.60976e-86	1.53959e-85
ENSMUSG00000074671	Tspyl3	293	991	-1.75798	-1.7283	-19.6644	4.35452e-86	2.56375e-85
ENSMUSG00000037624	Kcnk2	945	2031	-1.1038	-1.07412	-19.5961	1.66965e-85	9.78537e-85
ENSMUSG00000051390	Zbtb22	271	945	-1.80202	-1.77234	-19.5421	4.8118e-85	2.81285e-84
ENSMUSG00000069833	Ahnak	990	2092	-1.07938	-1.0497	-19.5185	7.65237e-85	4.46703e-84
ENSMUSG00000027630	Tbl1xr1	2077	3589	-0.789081	-0.759398	-19.4496	2.9362e-84	1.70673e-83
ENSMUSG00000034898	Filip1	1100	381	1.52964	1.55932	19.4465	3.12023e-84	1.81268e-83
ENSMUSG00000045790	Ccdc149	1001	2102	-1.07032	-1.04064	-19.4266	4.59554e-84	2.66448e-83
ENSMUSG00000034243	Golgb1	7049	5045	0.482564	0.512247	19.3903	9.31483e-84	5.38705e-83
ENSMUSG00000085069	Gm13111	188	779	-2.05089	-2.02121	-19.3802	1.13308e-83	6.54743e-83
ENSMUSG00000048027	Rgmb	622	1527	-1.29571	-1.26603	-19.3722	1.32377e-83	7.6472e-83
ENSMUSG00000037826	Ppm1k	1694	3069	-0.857335	-0.827653	-19.3714	1.34472e-83	7.766e-83
ENSMUSG00000028920	Fbxo42	586	1470	-1.32684	-1.29716	-19.3698	1.38761e-83	8.01145e-83
ENSMUSG00000004677	Myo9b	1144	2304	-1.01005	-0.980371	-19.362	1.61556e-83	9.32233e-83
ENSMUSG00000089762	Ier5l	46	456	-3.30933	-3.27965	-19.3455	2.2234e-83	1.28082e-82
ENSMUSG00000024500	Ppp2r2b	2150	3675	-0.773408	-0.743725	-19.3275	3.15281e-83	1.81419e-82
ENSMUSG00000034832	Tet3	1722	3101	-0.848648	-0.818966	-19.2968	5.71095e-83	3.27977e-82
ENSMUSG00000040423	Rc3h1	1172	2338	-0.996302	-0.96662	-19.2766	8.44039e-83	4.83917e-82
ENSMUSG00000024241	Sos1	3772	2336	0.691289	0.720972	19.2539	1.30824e-82	7.49223e-82
ENSMUSG00000042650	Alkbh5	1417	2678	-0.918316	-0.888634	-19.2244	2.31454e-82	1.32222e-81
ENSMUSG00000031993	Snx19	1381	2628	-0.928252	-0.89857	-19.2238	2.33784e-82	1.33516e-81
ENSMUSG00000049804	Armcx4	2641	4303	-0.704259	-0.674576	-19.1981	3.83696e-82	2.18344e-81
ENSMUSG00000020453	Patz1	301	983	-1.70743	-1.67775	-19.1792	5.51784e-82	3.13561e-81
ENSMUSG00000061751	Kalrn	16718	20811	-0.315944	-0.286262	-19.1677	6.8888e-82	3.91145e-81
ENSMUSG00000039830	Olig2	538	1382	-1.36108	-1.3314	-19.1627	7.57818e-82	4.30169e-81
ENSMUSG00000043323	Fbrsl1	1018	2109	-1.05082	-1.02114	-19.159	8.14742e-82	4.62354e-81
ENSMUSG00000061603	Akap6	9470	7176	0.400185	0.429867	19.1322	1.36203e-81	7.7038e-81
ENSMUSG00000052656	Rnf103	815	1808	-1.14952	-1.11984	-19.1238	1.59955e-81	9.04479e-81
ENSMUSG00000021504	B4galt7	138	665	-2.26869	-2.239	-19.1009	2.48169e-81	1.40175e-80
ENSMUSG00000023026	Dip2b	2018	3480	-0.786161	-0.756479	-19.088	3.17748e-81	1.79181e-80
ENSMUSG00000026885	Ttll11	362	1084	-1.5823	-1.55262	-19.047	6.96273e-81	3.9124e-80
ENSMUSG00000039879	Heca	427	1194	-1.48349	-1.45381	-19.0411	7.78215e-81	4.37045e-80
ENSMUSG00000040537	Adam22	5082	7321	-0.526644	-0.496962	-19.0254	1.05046e-80	5.89294e-80
ENSMUSG00000051355	Commd1	182	752	-2.04679	-2.01711	-19.0163	1.24944e-80	7.00346e-80
ENSMUSG00000032010	Usp2	1402	2641	-0.913598	-0.883916	-19.0053	1.54281e-80	8.64552e-80
ENSMUSG00000029861	Fam131b	2246	3772	-0.747972	-0.71829	-18.9948	1.88287e-80	1.05397e-79
ENSMUSG00000022272	Myo10	3266	1954	0.741094	0.770777	18.989	2.10441e-80	1.17702e-79
ENSMUSG00000024924	Vldlr	1949	3380	-0.794289	-0.764607	-18.9871	2.18126e-80	1.21967e-79
ENSMUSG00000060780	Lrrtm1	1634	2956	-0.855238	-0.825556	-18.9702	3.00932e-80	1.68131e-79
ENSMUSG00000027652	Ralgapb	3457	5312	-0.619735	-0.590052	-18.9334	6.05413e-80	3.37604e-79
ENSMUSG00000034501	Pcnx4	468	1252	-1.41965	-1.38997	-18.8493	2.97751e-79	1.65277e-78
ENSMUSG00000031732	Phlpp2	1101	2206	-1.00262	-0.972936	-18.8263	4.60113e-79	2.55126e-78
ENSMUSG00000062760	1810041L15Rik	1398	2622	-0.907303	-0.877621	-18.8224	4.94586e-79	2.74094e-78
ENSMUSG00000045180	Shroom2	1960	3380	-0.78617	-0.756487	-18.8119	6.03327e-79	3.33907e-78
ENSMUSG00000027737	Slc7a11	1066	2155	-1.01548	-0.985798	-18.8114	6.09406e-79	3.37181e-78
ENSMUSG00000044912	Syt16	1269	2442	-0.944371	-0.914689	-18.8108	6.15611e-79	3.40522e-78
ENSMUSG00000089774	Slc5a3	439	1202	-1.45314	-1.42346	-18.8046	6.92193e-79	3.82678e-78
ENSMUSG00000053414	Hunk	472	1255	-1.41083	-1.38115	-18.7807	1.08544e-78	5.99277e-78
ENSMUSG00000042390	Gatad2b	2271	1207	0.911902	0.941584	18.779	1.1217e-78	6.19134e-78
ENSMUSG00000045365	NA	513	1320	-1.36351	-1.33382	-18.7542	1.78866e-78	9.85151e-78
ENSMUSG00000045664	Cdc42ep2	47	438	-3.2202	-3.19052	-18.7317	2.73153e-78	1.50045e-77
ENSMUSG00000019978	Epb41l2	5153	3505	0.555998	0.58568	18.7153	3.71775e-78	2.04e-77
ENSMUSG00000038894	Irs2	634	1507	-1.24912	-1.21944	-18.687	6.31492e-78	3.45775e-77
ENSMUSG00000046658	Zfp316	647	1525	-1.23697	-1.20729	-18.6502	1.25855e-77	6.862e-77
ENSMUSG00000054850	Smim10l2a	280	921	-1.71777	-1.68809	-18.6456	1.37187e-77	7.47193e-77
ENSMUSG00000042328	Hps4	181	734	-2.01979	-1.99011	-18.6228	2.10018e-77	1.14206e-76
ENSMUSG00000036006	Fam65b	1256	2409	-0.939598	-0.909916	-18.6012	3.14319e-77	1.70653e-76
ENSMUSG00000038456	Dennd2a	397	1121	-1.49758	-1.46789	-18.5832	4.39836e-77	2.38485e-76
ENSMUSG00000073617	NA	198	765	-1.94996	-1.92028	-18.5682	5.81139e-77	3.14439e-76
ENSMUSG00000027009	Itga4	1904	950	1.00303	1.03272	18.5635	6.34807e-77	3.43387e-76
ENSMUSG00000041268	Dmxl2	5360	7599	-0.503577	-0.473894	-18.5577	7.0717e-77	3.82329e-76
ENSMUSG00000050199	Lgr4	464	1229	-1.40529	-1.37561	-18.5284	1.21836e-76	6.57663e-76
ENSMUSG00000043301	Kcnj6	2652	1507	0.815401	0.845084	18.5206	1.40788e-76	7.5957e-76
ENSMUSG00000034275	Igsf9b	212	788	-1.89413	-1.86445	-18.4753	3.26656e-76	1.75636e-75
ENSMUSG00000036327	Qsox2	299	947	-1.66322	-1.63354	-18.4697	3.62208e-76	1.94701e-75
ENSMUSG00000028926	Cdk14	6439	8869	-0.461935	-0.432253	-18.4196	9.15253e-76	4.90703e-75
ENSMUSG00000005871	Apc	17400	14444	0.268617	0.298299	18.4133	1.02792e-75	5.50533e-75
ENSMUSG00000017692	Rhbdl3	354	1040	-1.55476	-1.52508	-18.4131	1.031e-75	5.52037e-75
ENSMUSG00000030172	Erc1	4748	3194	0.571956	0.601638	18.4032	1.23904e-75	6.62741e-75
ENSMUSG00000054611	Kdm2a	5437	3772	0.527481	0.557163	18.3787	1.945e-75	1.03927e-74
ENSMUSG00000048304	Slitrk3	4218	2760	0.611891	0.641573	18.3693	2.31289e-75	1.23488e-74
ENSMUSG00000054720	Lrrc8c	2333	1274	0.872821	0.902503	18.3676	2.38733e-75	1.27396e-74
ENSMUSG00000040396	Abhd13	660	1527	-1.21016	-1.18048	-18.333	4.51678e-75	2.40657e-74
ENSMUSG00000050138	Kcnk12	43	414	-3.26722	-3.23754	-18.3297	4.79633e-75	2.55485e-74
ENSMUSG00000050556	Kcnb1	1188	2291	-0.947443	-0.91776	-18.2714	1.39816e-74	7.413e-74
ENSMUSG00000027878	Notch2	641	1494	-1.22078	-1.1911	-18.2633	1.62219e-74	8.59642e-74
ENSMUSG00000058589	Anks1b	6801	9275	-0.4476	-0.417918	-18.2572	1.81385e-74	9.60461e-74
ENSMUSG00000039701	Usp53	1409	619	1.18666	1.21634	18.2194	3.62114e-74	1.914e-73
ENSMUSG00000040118	Cacna2d1	9744	7540	0.36995	0.399632	18.1369	1.63073e-73	8.57321e-73
ENSMUSG00000006494	Pdk1	911	1887	-1.05057	-1.02089	-18.1189	2.26169e-73	1.1848e-72
ENSMUSG00000072640	Lyrm9	879	1840	-1.06577	-1.03609	-18.1104	2.63768e-73	1.38071e-72
ENSMUSG00000018166	Erbb3	299	929	-1.63553	-1.60585	-18.0698	5.51629e-73	2.8751e-72
ENSMUSG00000049119	Fam110b	450	1183	-1.39445	-1.36477	-18.0691	5.58581e-73	2.91059e-72
ENSMUSG00000035311	Gnptab	4216	2782	0.599752	0.629435	18.0554	7.14814e-73	3.7209e-72
ENSMUSG00000026275	Ppp1r7	2601	4144	-0.671958	-0.642275	-18.0386	9.69177e-73	5.03987e-72
ENSMUSG00000026974	Zmynd19	376	1059	-1.4939	-1.46422	-18.0282	1.17082e-72	6.08231e-72
ENSMUSG00000072568	Fam84b	430	1148	-1.41671	-1.38703	-18.0204	1.34676e-72	6.98924e-72
ENSMUSG00000032009	Sesn3	231	804	-1.7993	-1.76962	-18.0062	1.74226e-72	9.03036e-72
ENSMUSG00000036377	C530008M17Rik	4865	3327	0.548218	0.5779	17.9673	3.51209e-72	1.8167e-71
ENSMUSG00000040102	Klhl42	499	1255	-1.33058	-1.30089	-17.9372	6.04253e-72	3.12091e-71
ENSMUSG00000039145	Camk1d	5327	7482	-0.490101	-0.460418	-17.9324	6.5855e-72	3.4005e-71
ENSMUSG00000045176	Borcs6	33	373	-3.49864	-3.46896	-17.9092	9.98977e-72	5.14928e-71
ENSMUSG00000001089	Luzp1	6132	4406	0.476888	0.50657	17.9022	1.13422e-71	5.84346e-71
ENSMUSG00000075585	6330403L08Rik	356	1019	-1.5172	-1.48752	-17.8935	1.32516e-71	6.82206e-71
ENSMUSG00000031486	Adgra2	237	808	-1.76947	-1.73979	-17.8386	3.54558e-71	1.81893e-70
ENSMUSG00000090291	Lrrc10b	645	1476	-1.19432	-1.16464	-17.8312	4.04519e-71	2.07472e-70
ENSMUSG00000040506	Ambra1	1412	2565	-0.861219	-0.831536	-17.7806	9.9968e-71	5.11193e-70
ENSMUSG00000029878	Dbpht2	2567	1487	0.787679	0.817361	17.7085	3.6047e-70	1.83553e-69
ENSMUSG00000030987	Stim1	1381	2513	-0.863697	-0.834015	-17.6443	1.12601e-69	5.70266e-69
ENSMUSG00000036155	Mgat5	929	1883	-1.01928	-0.9896	-17.6403	1.20777e-69	6.11522e-69
ENSMUSG00000032733	Snx33	96	520	-2.43741	-2.40772	-17.64	1.21467e-69	6.14865e-69
ENSMUSG00000052928	Ctif	1898	3202	-0.754493	-0.724811	-17.6397	1.2209e-69	6.17713e-69
ENSMUSG00000026289	Atg16l1	1007	1994	-0.985602	-0.955919	-17.6376	1.26622e-69	6.4017e-69
ENSMUSG00000021770	Samd8	2382	3825	-0.683286	-0.653604	-17.6015	2.40058e-69	1.20952e-68
ENSMUSG00000027339	Rassf2	1188	2245	-0.918181	-0.888498	-17.5994	2.49123e-69	1.25488e-68
ENSMUSG00000029167	Ppargc1a	3299	2070	0.672398	0.70208	17.5919	2.84129e-69	1.43052e-68
ENSMUSG00000038542	Pcid2	297	902	-1.60266	-1.57298	-17.5404	7.04183e-69	3.52984e-68
ENSMUSG00000030539	Sema4b	205	735	-1.84212	-1.81244	-17.5024	1.37335e-68	6.87076e-68
ENSMUSG00000032737	Inppl1	516	1258	-1.28569	-1.25601	-17.4744	2.2462e-68	1.12267e-67
ENSMUSG00000030499	Kctd15	107	538	-2.33	-2.30031	-17.4643	2.67831e-68	1.33766e-67
ENSMUSG00000038740	Mvb12b	2912	4482	-0.622132	-0.59245	-17.4547	3.17162e-68	1.58289e-67
ENSMUSG00000067578	Cbln4	322	941	-1.54713	-1.51745	-17.4502	3.42734e-68	1.70968e-67
ENSMUSG00000015312	Gadd45b	114	551	-2.27302	-2.24334	-17.4073	7.26002e-68	3.60844e-67
ENSMUSG00000043940	Wdfy3	5578	7716	-0.468105	-0.438423	-17.407	7.3033e-68	3.62908e-67
ENSMUSG00000028630	Dyrk2	254	820	-1.6908	-1.66111	-17.3935	9.24851e-68	4.58902e-67
ENSMUSG00000043831	Lysmd4	319	933	-1.54832	-1.51864	-17.3859	1.05473e-67	5.22967e-67
ENSMUSG00000039850	Endov	447	1144	-1.35574	-1.32606	-17.3809	1.15129e-67	5.7057e-67
ENSMUSG00000042202	Slc35e2	1066	2059	-0.949736	-0.920054	-17.3579	1.71812e-67	8.50669e-67
ENSMUSG00000018507	Trpv2	131	583	-2.15393	-2.12425	-17.3087	4.04681e-67	1.99979e-66
ENSMUSG00000023852	Chd1	2047	1116	0.875174	0.904856	17.2427	1.26865e-66	6.24223e-66
ENSMUSG00000031302	Nlgn3	1570	2737	-0.801831	-0.772149	-17.2317	1.53448e-66	7.54301e-66
ENSMUSG00000034430	Zxdc	357	990	-1.4715	-1.44182	-17.2311	1.55152e-66	7.62495e-66
ENSMUSG00000020393	Kremen1	206	726	-1.81733	-1.78764	-17.2308	1.5591e-66	7.66036e-66
ENSMUSG00000032841	Prr5l	74	456	-2.62344	-2.59375	-17.2306	1.56446e-66	7.68488e-66
ENSMUSG00000003974	Grm3	566	1322	-1.22385	-1.19417	-17.2149	2.05378e-66	1.00812e-65
ENSMUSG00000037594	BC022687	34	354	-3.38014	-3.35046	-17.2008	2.62065e-66	1.28577e-65
ENSMUSG00000073062	Zxdb	160	636	-1.99095	-1.96127	-17.1694	4.49727e-66	2.20282e-65
ENSMUSG00000022231	Sema5a	5358	3814	0.49039	0.520072	17.1399	7.47321e-66	3.65438e-65
ENSMUSG00000026890	Lhx6	1292	579	1.15797	1.18765	17.1199	1.05389e-65	5.14129e-65
ENSMUSG00000029189	Sel1l3	843	1725	-1.03299	-1.00331	-17.0773	2.19121e-65	1.06592e-64
ENSMUSG00000023800	Tiam2	452	1137	-1.33084	-1.30116	-17.0758	2.24846e-65	1.09351e-64
ENSMUSG00000036278	Macrod1	72	444	-2.62449	-2.59481	-17.0062	7.38781e-65	3.58113e-64
ENSMUSG00000070939	Tgfbrap1	1148	2149	-0.904543	-0.874861	-16.9948	8.97935e-65	4.34953e-64
ENSMUSG00000028830	AU040320	1329	2396	-0.850287	-0.820605	-16.991	9.56841e-65	4.63377e-64
ENSMUSG00000028944	Prkag2	2021	3308	-0.71089	-0.681208	-16.9785	1.18388e-64	5.72925e-64
ENSMUSG00000022607	Ptk2	2398	3790	-0.660366	-0.630684	-16.9736	1.28746e-64	6.22902e-64
ENSMUSG00000046556	Zfp319	204	712	-1.80331	-1.77363	-16.9713	1.34046e-64	6.48391e-64
ENSMUSG00000005958	Ephb3	231	761	-1.72	-1.69032	-16.9646	1.50182e-64	7.26105e-64
ENSMUSG00000046546	Fam43a	141	590	-2.06502	-2.03534	-16.9425	2.18565e-64	1.05548e-63
ENSMUSG00000047409	Ctdspl	460	1143	-1.31312	-1.28344	-16.9396	2.29835e-64	1.10939e-63
ENSMUSG00000024981	Acsl5	1032	1984	-0.942969	-0.913287	-16.9334	2.55346e-64	1.23166e-63
ENSMUSG00000078235	Fam43b	53	395	-2.89779	-2.86811	-16.9097	3.81544e-64	1.83779e-63
ENSMUSG00000048696	Mex3d	142	590	-2.05482	-2.02514	-16.8875	5.56501e-64	2.67425e-63
ENSMUSG00000069072	Slc7a14	4592	6474	-0.495535	-0.465852	-16.8616	8.6283e-64	4.1376e-63
ENSMUSG00000023805	Synj2	1431	2524	-0.818688	-0.789006	-16.8596	8.925e-64	4.27888e-63
ENSMUSG00000035431	Sstr1	175	652	-1.89752	-1.86783	-16.8261	1.5707e-63	7.5181e-63
ENSMUSG00000048490	Nrip1	3045	1917	0.667592	0.697274	16.7994	2.46681e-63	1.17717e-62
ENSMUSG00000059495	Arhgef12	12621	10315	0.291082	0.320765	16.7965	2.58713e-63	1.2343e-62
ENSMUSG00000087141	Plcxd2	1578	2713	-0.781792	-0.75211	-16.7689	4.11932e-63	1.96166e-62
ENSMUSG00000038658	Ric1	3262	2094	0.639495	0.669178	16.7685	4.14731e-63	1.97453e-62
ENSMUSG00000032014	Oaf	54	393	-2.8635	-2.83382	-16.7645	4.43605e-63	2.11102e-62
ENSMUSG00000096262	NA	326	917	-1.49205	-1.46237	-16.7602	4.77201e-63	2.26985e-62
ENSMUSG00000021986	Amer2	533	1247	-1.22625	-1.19657	-16.7461	6.04434e-63	2.87106e-62
ENSMUSG00000013150	Gfod2	225	741	-1.71955	-1.68987	-16.737	7.04784e-63	3.34464e-62
ENSMUSG00000024642	Tle4	1051	1995	-0.924626	-0.894944	-16.6922	1.49411e-62	7.07253e-62
ENSMUSG00000087259	2610035D17Rik	60	405	-2.75489	-2.72521	-16.6772	1.9194e-62	9.07735e-62
ENSMUSG00000036158	Prickle1	2056	3328	-0.694815	-0.665133	-16.6743	2.01485e-62	9.52436e-62
ENSMUSG00000051586	Mical3	4344	2996	0.535986	0.565669	16.6538	2.83804e-62	1.33972e-61
ENSMUSG00000047045	Tmem164	491	1176	-1.26009	-1.23041	-16.6245	4.63088e-62	2.18204e-61
ENSMUSG00000042429	Adora1	5605	7648	-0.448368	-0.418686	-16.6066	6.2396e-62	2.93804e-61
ENSMUSG00000029535	Triap1	106	506	-2.25507	-2.22539	-16.5995	7.03286e-62	3.31005e-61
ENSMUSG00000045095	Magi1	3513	2310	0.604811	0.634493	16.5993	7.05471e-62	3.31957e-61
ENSMUSG00000041977	Arhgef11	1728	2897	-0.745456	-0.715774	-16.5953	7.53763e-62	3.54599e-61
ENSMUSG00000028207	Asph	2513	3898	-0.633323	-0.603641	-16.5531	1.52124e-61	7.14834e-61
ENSMUSG00000045903	Npas4	585	1316	-1.16965	-1.13997	-16.551	1.57564e-61	7.40057e-61
ENSMUSG00000030016	Zfp638	4711	3314	0.50746	0.537142	16.5501	1.5971e-61	7.49967e-61
ENSMUSG00000022788	Fgd4	4095	2796	0.550499	0.580181	16.5426	1.80965e-61	8.49389e-61
ENSMUSG00000042787	Exog	184	658	-1.83838	-1.8087	-16.5368	1.99334e-61	9.35394e-61
ENSMUSG00000007659	Bcl2l1	1841	3039	-0.723107	-0.693425	-16.5304	2.21848e-61	1.04033e-60
ENSMUSG00000042178	Armc5	97	483	-2.31597	-2.28628	-16.4867	4.57393e-61	2.13904e-60
ENSMUSG00000025354	Dnajc14	847	1695	-1.00085	-0.971169	-16.4774	5.33685e-61	2.49356e-60
ENSMUSG00000055373	Fut9	2659	4072	-0.614854	-0.585172	-16.4535	7.92218e-61	3.69815e-60
ENSMUSG00000025551	Fgf14	1779	955	0.897494	0.927176	16.4073	1.69585e-60	7.89493e-60
ENSMUSG00000042772	Smg7	5431	3943	0.461924	0.491606	16.3925	2.16421e-60	1.00662e-59
ENSMUSG00000042557	Sin3a	1914	1057	0.856615	0.886298	16.3838	2.49653e-60	1.15962e-59
ENSMUSG00000020607	Fam84a	2042	3286	-0.68635	-0.656667	-16.3819	2.57576e-60	1.19615e-59
ENSMUSG00000042364	Snx18	398	1016	-1.35206	-1.32238	-16.3447	4.74887e-60	2.19837e-59
ENSMUSG00000031545	Gpat4	1579	2681	-0.76376	-0.734078	-16.321	6.9991e-60	3.23642e-59
ENSMUSG00000003068	Stk11	1159	2117	-0.869141	-0.839458	-16.2848	1.26582e-59	5.84268e-59
ENSMUSG00000040125	Gpr26	6595	8764	-0.410217	-0.380535	-16.2646	1.7612e-59	8.12199e-59
ENSMUSG00000025425	St8sia5	485	1146	-1.24055	-1.21087	-16.2052	4.63205e-59	2.12896e-58
ENSMUSG00000021458	2010111I01Rik	227	723	-1.6713	-1.64162	-16.1953	5.44506e-59	2.49984e-58
ENSMUSG00000045103	Dmd	3096	1998	0.631849	0.661531	16.171	8.07838e-59	3.70633e-58
ENSMUSG00000019647	Sema6a	2762	1732	0.673274	0.702957	16.1141	2.02996e-58	9.26793e-58
ENSMUSG00000008090	Fgfrl1	163	602	-1.88489	-1.85521	-16.094	2.81274e-58	1.28133e-57
ENSMUSG00000029875	Ccdc184	143	563	-1.97712	-1.94744	-16.0786	3.60407e-58	1.64109e-57
ENSMUSG00000066647	Gm5113	218	700	-1.68303	-1.65334	-16.0168	9.7507e-58	4.42621e-57
ENSMUSG00000079260	Tmppe	221	705	-1.67358	-1.64389	-16.0082	1.11923e-57	5.07835e-57
ENSMUSG00000035277	Arx	166	604	-1.86337	-1.83368	-15.9932	1.42596e-57	6.46443e-57
ENSMUSG00000028763	Hspg2	324	880	-1.44151	-1.41183	-15.9906	1.48677e-57	6.73712e-57
ENSMUSG00000033624	Pdpr	428	1047	-1.29058	-1.2609	-15.9902	1.49617e-57	6.77821e-57
ENSMUSG00000022075	Rhobtb2	1848	3005	-0.7014	-0.671718	-15.9831	1.67689e-57	7.59193e-57
ENSMUSG00000071652	Ints5	248	751	-1.59847	-1.56879	-15.974	1.94076e-57	8.77886e-57
ENSMUSG00000042873	Lhfpl4	3923	5571	-0.505979	-0.476297	-15.9631	2.31091e-57	1.04463e-56
ENSMUSG00000062961	Ccdc177	347	916	-1.40041	-1.37073	-15.9527	2.72954e-57	1.23252e-56
ENSMUSG00000039607	Rbms3	1584	831	0.930652	0.960334	15.9438	3.14875e-57	1.4215e-56
ENSMUSG00000020701	Tmem132e	85	439	-2.36869	-2.339	-15.934	3.68009e-57	1.66028e-56
ENSMUSG00000050896	Rtn4rl2	405	1007	-1.31407	-1.28439	-15.909	5.48749e-57	2.47189e-56
ENSMUSG00000055485	Soga1	1246	2209	-0.826089	-0.796407	-15.9	6.34147e-57	2.85345e-56
ENSMUSG00000049470	Aff4	5995	8013	-0.418583	-0.3889	-15.8708	1.00913e-56	4.53383e-56
ENSMUSG00000094002	Gm9866	46	346	-2.91107	-2.88138	-15.8629	1.14498e-56	5.1408e-56
ENSMUSG00000039982	Dtx4	1146	2071	-0.853721	-0.824038	-15.8533	1.33361e-56	5.97987e-56
ENSMUSG00000026563	Tada1	393	985	-1.32559	-1.29591	-15.8438	1.55226e-56	6.95423e-56
ENSMUSG00000003119	Cdk12	2031	1172	0.793218	0.8229	15.843	1.57099e-56	7.03661e-56
ENSMUSG00000035673	Sbno2	152	572	-1.91194	-1.88226	-15.8421	1.59323e-56	7.13315e-56
ENSMUSG00000043311	D17H6S53E	131	530	-2.01643	-1.98674	-15.8071	2.77982e-56	1.24079e-55
ENSMUSG00000039929	Urb1	176	613	-1.80031	-1.77063	-15.7288	9.60492e-56	4.26593e-55
ENSMUSG00000030084	Plxna1	4329	6029	-0.477885	-0.448203	-15.7031	1.43961e-55	6.38287e-55
ENSMUSG00000007653	Gabrb2	2827	4211	-0.574891	-0.545209	-15.6976	1.57019e-55	6.9588e-55
ENSMUSG00000029516	Cit	2917	4320	-0.566546	-0.536864	-15.6788	2.11188e-55	9.34945e-55
ENSMUSG00000023965	Fbxl17	880	1694	-0.944858	-0.915176	-15.6741	2.27343e-55	1.00624e-54
ENSMUSG00000024431	Nr3c1	2481	3780	-0.607464	-0.577782	-15.6724	2.33693e-55	1.03368e-54
ENSMUSG00000014496	Ankrd28	1048	1926	-0.877969	-0.848287	-15.6721	2.34613e-55	1.03753e-54
ENSMUSG00000025239	Limd1	148	558	-1.91467	-1.88499	-15.6623	2.73777e-55	1.20917e-54
ENSMUSG00000024647	Cbln2	74	406	-2.45588	-2.4262	-15.6563	3.00904e-55	1.32841e-54
ENSMUSG00000045967	Gpr158	5882	4403	0.41782	0.447502	15.6483	3.41244e-55	1.50617e-54
ENSMUSG00000039202	Abhd2	4131	5784	-0.485576	-0.455894	-15.6238	5.01131e-55	2.20667e-54
ENSMUSG00000008730	Hipk1	3102	4541	-0.549811	-0.520129	-15.6191	5.40035e-55	2.37696e-54
ENSMUSG00000049097	Ankrd34a	1066	1947	-0.869045	-0.839363	-15.6157	5.69132e-55	2.50396e-54
ENSMUSG00000040490	Lrfn2	350	906	-1.37216	-1.34247	-15.6146	5.79242e-55	2.5479e-54
ENSMUSG00000047495	Dlgap2	3374	2263	0.576223	0.605906	15.6117	6.05582e-55	2.66319e-54
ENSMUSG00000059742	Kcnh7	3158	2085	0.598964	0.628646	15.6089	6.32749e-55	2.78147e-54
ENSMUSG00000024143	Rhoq	461	1080	-1.22819	-1.19851	-15.6045	6.78605e-55	2.98178e-54
ENSMUSG00000038143	Stox2	7524	5862	0.360107	0.389789	15.571	1.14609e-54	5.02195e-54
ENSMUSG00000032575	Manf	718	1457	-1.02095	-0.991263	-15.5386	1.8996e-54	8.30071e-54
ENSMUSG00000041341	Atg2b	1582	2626	-0.731117	-0.701435	-15.522	2.46302e-54	1.07536e-53
ENSMUSG00000004865	Srpk1	1503	2523	-0.747295	-0.717613	-15.5218	2.46853e-54	1.07753e-53
ENSMUSG00000037151	Lrrc20	189	629	-1.73467	-1.70499	-15.5176	2.63751e-54	1.15081e-53
ENSMUSG00000052698	Tln2	3619	5158	-0.511221	-0.481538	-15.5148	2.75352e-54	1.20117e-53
ENSMUSG00000035513	Ntng2	670	1383	-1.04557	-1.01589	-15.4489	7.6762e-54	3.33727e-53
ENSMUSG00000031563	Wwc2	1255	2189	-0.802585	-0.772902	-15.4234	1.14002e-53	4.94899e-53
ENSMUSG00000054675	Tmem119	179	607	-1.76174	-1.73205	-15.4133	1.33202e-53	5.77641e-53
ENSMUSG00000001034	Mapk7	250	732	-1.54992	-1.52023	-15.4116	1.36791e-53	5.9308e-53
ENSMUSG00000052512	Nav2	4592	3310	0.472291	0.501974	15.3633	2.88515e-53	1.24591e-52
ENSMUSG00000044864	Ankrd50	1000	1839	-0.878921	-0.849239	-15.3287	4.91597e-53	2.11756e-52
ENSMUSG00000059273	Zc3h4	1345	2299	-0.7734	-0.743718	-15.2864	9.41531e-53	4.04719e-52
ENSMUSG00000028654	Mycl	408	982	-1.26715	-1.23747	-15.26	1.41287e-52	6.05678e-52
ENSMUSG00000049800	Sertad2	409	983	-1.26509	-1.23541	-15.2477	1.70419e-52	7.29805e-52
ENSMUSG00000029174	Tbc1d1	579	1235	-1.09288	-1.06319	-15.154	7.13449e-52	3.03507e-51
ENSMUSG00000063434	Sorcs3	951	1758	-0.886418	-0.856736	-15.1	1.61963e-51	6.8645e-51
ENSMUSG00000055296	Tmem245	1910	3013	-0.657628	-0.627946	-15.0753	2.35308e-51	9.95667e-51
ENSMUSG00000044164	Rnf182	667	1358	-1.02572	-0.996043	-15.0613	2.91057e-51	1.2303e-50
ENSMUSG00000040209	Zfp704	2371	3590	-0.598488	-0.568806	-15.0595	2.9903e-51	1.26374e-50
ENSMUSG00000078584	AU022252	739	1460	-0.982322	-0.95264	-15.049	3.50712e-51	1.48033e-50
ENSMUSG00000032217	Rnf111	2200	1345	0.709897	0.73958	15.035	4.32976e-51	1.82457e-50
ENSMUSG00000047777	Phf13	178	591	-1.73128	-1.7016	-15.0205	5.39398e-51	2.27117e-50
ENSMUSG00000027284	Cdan1	384	933	-1.28077	-1.25109	-15.0026	7.05847e-51	2.96897e-50
ENSMUSG00000020627	Klhl29	1066	1908	-0.839854	-0.810171	-14.9966	7.73255e-51	3.25051e-50
ENSMUSG00000029073	Cptp	162	559	-1.78685	-1.75717	-14.9407	1.79185e-50	7.49868e-50
ENSMUSG00000055003	Lrtm2	854	1613	-0.917438	-0.887756	-14.9072	2.95916e-50	1.23586e-49
ENSMUSG00000040325	Vprbp	2178	1335	0.706164	0.735846	14.8938	3.61811e-50	1.50922e-49
ENSMUSG00000045287	Rtn4rl1	1267	2169	-0.775614	-0.745931	-14.8864	4.03862e-50	1.68326e-49
ENSMUSG00000017376	Nlk	1798	2856	-0.667603	-0.637921	-14.8847	4.14435e-50	1.72628e-49
ENSMUSG00000035671	Zswim4	269	743	-1.46576	-1.43607	-14.8829	4.2582e-50	1.77335e-49
ENSMUSG00000044167	Foxo1	2396	1511	0.665124	0.694806	14.8554	6.41492e-50	2.66558e-49
ENSMUSG00000027508	Pag1	666	1345	-1.01401	-0.98433	-14.8429	7.73853e-50	3.21104e-49
ENSMUSG00000002908	Kcnn1	221	660	-1.57842	-1.54874	-14.835	8.70657e-50	3.61127e-49
ENSMUSG00000047412	Zbtb44	593	1239	-1.06307	-1.03339	-14.8294	9.46034e-50	3.91917e-49
ENSMUSG00000021972	Hmbox1	1809	2865	-0.663343	-0.63366	-14.8195	1.09603e-49	4.53964e-49
ENSMUSG00000026482	Rgl1	2333	3521	-0.593799	-0.564117	-14.8031	1.39804e-49	5.78473e-49
ENSMUSG00000000126	Wnt9a	51	328	-2.68513	-2.65544	-14.802	1.4215e-49	5.87942e-49
ENSMUSG00000079662	NA	87	408	-2.22948	-2.1998	-14.7996	1.47273e-49	6.08889e-49
ENSMUSG00000022206	Npr3	1651	930	0.828037	0.85772	14.799	1.48665e-49	6.14519e-49
ENSMUSG00000026447	Pik3c2b	564	1193	-1.08083	-1.05114	-14.756	2.81377e-49	1.16007e-48
ENSMUSG00000044674	Fzd1	131	494	-1.91494	-1.88526	-14.7382	3.66357e-49	1.50801e-48
ENSMUSG00000050022	Amz1	58	342	-2.55987	-2.53019	-14.7177	4.96399e-49	2.03962e-48
ENSMUSG00000085071	Gm14066	20	245	-3.61471	-3.58503	-14.7016	6.29763e-49	2.58397e-48
ENSMUSG00000028991	Mtor	3209	4579	-0.512909	-0.483227	-14.665	1.08047e-48	4.42884e-48
ENSMUSG00000020889	Nr1d1	3554	2480	0.519104	0.548786	14.6567	1.22108e-48	5.00123e-48
ENSMUSG00000031870	Pgr	110	450	-2.03242	-2.00274	-14.642	1.51647e-48	6.20242e-48
ENSMUSG00000046321	Hs3st2	71	368	-2.37381	-2.34413	-14.6077	2.50866e-48	1.02341e-47
ENSMUSG00000058571	Gpc6	1228	624	0.976693	1.00637	14.5943	3.05388e-48	1.24435e-47
ENSMUSG00000076431	Sox4	1017	1816	-0.836445	-0.806762	-14.5776	3.90158e-48	1.58819e-47
ENSMUSG00000069895	Atxn1l	1217	2081	-0.773948	-0.744266	-14.5529	5.59559e-48	2.27416e-47
ENSMUSG00000050334	C130071C03Rik	1333	2233	-0.744306	-0.714624	-14.5492	5.90623e-48	2.39898e-47
ENSMUSG00000025810	Nrp1	5283	3980	0.408589	0.438271	14.5474	6.07009e-48	2.46457e-47
ENSMUSG00000026227	2810459M11Rik	156	534	-1.77529	-1.74561	-14.5358	7.19094e-48	2.91678e-47
ENSMUSG00000050428	Fbxo46	88	402	-2.19162	-2.16194	-14.5326	7.53004e-48	3.05372e-47
ENSMUSG00000085957	Syna	811	337	1.26695	1.29664	14.5313	7.66999e-48	3.10986e-47
ENSMUSG00000020841	Cpd	2470	3664	-0.568908	-0.539226	-14.4969	1.26776e-47	5.12911e-47
ENSMUSG00000026354	Lct	730	1417	-0.956871	-0.927189	-14.4934	1.33408e-47	5.39531e-47
ENSMUSG00000056258	Kcnq3	448	1008	-1.16993	-1.14024	-14.488	1.44309e-47	5.83503e-47
ENSMUSG00000051149	Adnp	14	222	-3.98706	-3.95738	-14.4827	1.55805e-47	6.29493e-47
ENSMUSG00000036206	Sh3bp4	534	1135	-1.08778	-1.0581	-14.4706	1.85793e-47	7.49913e-47
ENSMUSG00000038780	Smurf1	1119	1945	-0.79756	-0.767878	-14.4564	2.28382e-47	9.20193e-47
ENSMUSG00000031561	Tenm3	3195	4540	-0.506876	-0.477194	-14.4352	3.10824e-47	1.25089e-46
ENSMUSG00000018076	Med13l	2743	3992	-0.541357	-0.511675	-14.4275	3.47534e-47	1.39808e-46
ENSMUSG00000021294	Kif26a	102	427	-2.06567	-2.03598	-14.4163	4.08485e-47	1.64232e-46
ENSMUSG00000059149	Mfsd4a	1698	2693	-0.665378	-0.635696	-14.4088	4.55551e-47	1.83048e-46
ENSMUSG00000032238	Rora	1222	2078	-0.765951	-0.736269	-14.4061	4.73452e-47	1.90166e-46
ENSMUSG00000029924	Slc37a3	1267	2137	-0.75417	-0.724488	-14.4048	4.82375e-47	1.93713e-46
ENSMUSG00000006019	Dhx34	119	460	-1.95067	-1.92099	-14.4021	5.02216e-47	2.01602e-46
ENSMUSG00000004221	Ikbkg	772	1470	-0.929143	-0.899461	-14.3895	6.02612e-47	2.41762e-46
ENSMUSG00000035653	Lrfn5	1255	2120	-0.756377	-0.726695	-14.3856	6.36949e-47	2.55338e-46
ENSMUSG00000037902	Sirpa	8671	10880	-0.327408	-0.297726	-14.3838	6.54121e-47	2.62018e-46
ENSMUSG00000029312	Klhl8	435	982	-1.17471	-1.14503	-14.348	1.09658e-46	4.37802e-46
ENSMUSG00000039546	Ajap1	1973	1201	0.716155	0.745837	14.3431	1.17684e-46	4.69571e-46
ENSMUSG00000033499	Larp4b	1535	2480	-0.692101	-0.662419	-14.3419	1.19717e-46	4.77498e-46
ENSMUSG00000025795	Rassf3	281	741	-1.3989	-1.36922	-14.3361	1.30261e-46	5.19253e-46
ENSMUSG00000032036	Kirrel3	892	1632	-0.871525	-0.841843	-14.3328	1.3645e-46	5.43818e-46
ENSMUSG00000094626	Cecr6	1573	2526	-0.683336	-0.653654	-14.3045	2.05121e-46	8.14978e-46
ENSMUSG00000041444	Arhgap32	6759	8692	-0.362878	-0.333196	-14.2995	2.20495e-46	8.75722e-46
ENSMUSG00000057706	Mex3b	346	843	-1.28476	-1.25508	-14.2962	2.30931e-46	9.16642e-46
ENSMUSG00000032878	Ccdc85a	2437	3606	-0.565293	-0.535611	-14.2942	2.37806e-46	9.43749e-46
ENSMUSG00000074785	Plxnc1	1027	1812	-0.819147	-0.789465	-14.2921	2.45207e-46	9.72744e-46
ENSMUSG00000015597	Zfp318	3012	2050	0.555098	0.58478	14.2884	2.58662e-46	1.02553e-45
ENSMUSG00000052539	Magi3	2345	1502	0.642703	0.672385	14.2776	3.01848e-46	1.19491e-45
ENSMUSG00000035934	Pknox2	2034	1253	0.698933	0.728616	14.2694	3.39483e-46	1.34286e-45
ENSMUSG00000031365	Zfp275	321	802	-1.32103	-1.29135	-14.2573	4.0368e-46	1.59388e-45
ENSMUSG00000056724	Nbeal2	200	601	-1.58736	-1.55768	-14.2161	7.28409e-46	2.86532e-45
ENSMUSG00000031393	Mecp2	4626	6213	-0.425525	-0.395843	-14.2071	8.28266e-46	3.25501e-45
ENSMUSG00000024112	Cacna1h	3338	4689	-0.490296	-0.460614	-14.2012	9.00476e-46	3.53811e-45
ENSMUSG00000074909	Ranbp6	821	1527	-0.895246	-0.865564	-14.1962	9.66559e-46	3.79559e-45
ENSMUSG00000047710	Champ1	693	1349	-0.960963	-0.931281	-14.1937	1.00262e-45	3.93643e-45
ENSMUSG00000032773	Chrm1	6605	8498	-0.363565	-0.333883	-14.1664	1.47899e-45	5.8023e-45
ENSMUSG00000044636	Csrnp2	527	1109	-1.07338	-1.0437	-14.1445	2.01831e-45	7.89858e-45
ENSMUSG00000044066	Cep68	678	1325	-0.966635	-0.936953	-14.1386	2.19551e-45	8.5888e-45
ENSMUSG00000025555	Farp1	1937	2972	-0.61761	-0.587928	-14.1158	3.03554e-45	1.18592e-44
ENSMUSG00000018415	Gid4	1883	2904	-0.625008	-0.595326	-14.1108	3.25633e-45	1.27194e-44
ENSMUSG00000047098	Rnf31	328	807	-1.29887	-1.26919	-14.1104	3.27789e-45	1.28011e-44
ENSMUSG00000030986	Dhx32	393	907	-1.20657	-1.17689	-14.0949	4.08255e-45	1.59284e-44
ENSMUSG00000054057	A930004D18Rik	31	259	-3.06261	-3.03293	-14.0718	5.65953e-45	2.20394e-44
ENSMUSG00000056602	Fry	6103	7908	-0.373794	-0.344112	-14.0594	6.74404e-45	2.62379e-44
ENSMUSG00000034940	Synrg	1945	2974	-0.612634	-0.582952	-14.0131	1.29578e-44	5.02512e-44
ENSMUSG00000074030	Exoc8	841	1544	-0.876495	-0.846813	-14.0113	1.33021e-44	5.15669e-44
ENSMUSG00000042035	Igsf3	498	1060	-1.08985	-1.06016	-14.0066	1.41997e-44	5.50156e-44
ENSMUSG00000024544	Ldlrad4	1451	812	0.837496	0.867178	14.0037	1.4796e-44	5.73148e-44
ENSMUSG00000043456	Zfp536	726	1384	-0.930802	-0.90112	-13.9839	1.95408e-44	7.56237e-44
ENSMUSG00000030739	Myh14	866	1576	-0.863829	-0.834146	-13.9746	2.22704e-44	8.61386e-44
ENSMUSG00000025332	Kdm5c	1631	2576	-0.659376	-0.629694	-13.9738	2.25348e-44	8.71451e-44
ENSMUSG00000028456	Unc13b	1451	2346	-0.693155	-0.663473	-13.9687	2.42043e-44	9.35835e-44
ENSMUSG00000047143	Dmrta2	26	243	-3.22437	-3.19469	-13.9603	2.72114e-44	1.05131e-43
ENSMUSG00000022772	Senp5	762	1432	-0.910169	-0.880486	-13.9484	3.21577e-44	1.24125e-43
ENSMUSG00000053128	Rnf26	485	1038	-1.09775	-1.06807	-13.9447	3.3877e-44	1.30736e-43
ENSMUSG00000044647	Csrnp3	1875	2881	-0.619679	-0.589997	-13.9419	3.52405e-44	1.35948e-43
ENSMUSG00000029438	Bcl7a	2285	3388	-0.56824	-0.538557	-13.9245	4.49879e-44	1.73193e-43
ENSMUSG00000030008	Pradc1	64	333	-2.37938	-2.3497	-13.9152	5.119e-44	1.96812e-43
ENSMUSG00000090083	Rnf8	568	1157	-1.02643	-0.996744	-13.9101	5.49859e-44	2.11367e-43
ENSMUSG00000026185	Igfbp5	6380	8206	-0.363123	-0.33344	-13.9035	6.03469e-44	2.31931e-43
ENSMUSG00000047804	Akap10	383	883	-1.20507	-1.17539	-13.893	6.98414e-44	2.68146e-43
ENSMUSG00000035007	Rundc1	535	1108	-1.05035	-1.02066	-13.8814	8.21246e-44	3.15099e-43
ENSMUSG00000026514	Cnih3	1299	2143	-0.72223	-0.692548	-13.8656	1.02302e-43	3.9215e-43
ENSMUSG00000038984	Tspyl5	762	1427	-0.905122	-0.87544	-13.8564	1.16407e-43	4.45804e-43
ENSMUSG00000063632	Sox11	97	400	-2.04394	-2.01426	-13.8563	1.16549e-43	4.46265e-43
ENSMUSG00000031728	Zfp821	577	1167	-1.01616	-0.986479	-13.8509	1.25707e-43	4.80928e-43
ENSMUSG00000066440	Zfyve26	441	967	-1.13274	-1.10305	-13.8162	2.03461e-43	7.76883e-43
ENSMUSG00000036304	Zdhhc23	187	564	-1.59266	-1.56297	-13.8056	2.35719e-43	8.99721e-43
ENSMUSG00000024502	Jakmip2	3052	2115	0.529097	0.55878	13.8055	2.36155e-43	9.01217e-43
ENSMUSG00000046679	C87436	207	598	-1.53051	-1.50083	-13.7983	2.61089e-43	9.95633e-43
ENSMUSG00000040596	Pogk	1452	2334	-0.684763	-0.655081	-13.7767	3.52012e-43	1.33987e-42
ENSMUSG00000040133	Gpr176	161	517	-1.6831	-1.65342	-13.7653	4.12043e-43	1.5675e-42
ENSMUSG00000046449	C77370	3166	2214	0.516006	0.545688	13.7627	4.26998e-43	1.62379e-42
ENSMUSG00000039328	Rnf122	145	488	-1.75083	-1.72115	-13.759	4.49429e-43	1.70846e-42
ENSMUSG00000037926	Ssh2	1320	2162	-0.711829	-0.682146	-13.7426	5.6451e-43	2.14435e-42
ENSMUSG00000078143	Gm17344	325	787	-1.27592	-1.24624	-13.737	6.09501e-43	2.31311e-42
ENSMUSG00000054920	Klhl5	1422	2292	-0.688686	-0.659003	-13.7246	7.23403e-43	2.74336e-42
ENSMUSG00000021959	Lats2	1201	2006	-0.740085	-0.710403	-13.7184	7.87338e-43	2.98417e-42
ENSMUSG00000022526	Zfp251	1273	2099	-0.72147	-0.691788	-13.7093	8.93269e-43	3.38504e-42
ENSMUSG00000040865	Ino80d	1076	1839	-0.773243	-0.743561	-13.6693	1.54907e-42	5.85617e-42
ENSMUSG00000024622	Hmgxb3	661	1276	-0.948906	-0.919224	-13.6541	1.90923e-42	7.21114e-42
ENSMUSG00000035131	Brinp3	264	686	-1.37767	-1.34799	-13.6299	2.65935e-42	1.00259e-41
ENSMUSG00000040524	Zfp609	3403	2425	0.488822	0.518505	13.6218	2.96987e-42	1.11905e-41
ENSMUSG00000030930	Chst15	937	1651	-0.817219	-0.787537	-13.6136	3.32563e-42	1.25195e-41
ENSMUSG00000048550	Thnsl1	256	672	-1.39232	-1.36264	-13.6021	3.89022e-42	1.46342e-41
ENSMUSG00000033722	BC034090	72	341	-2.2437	-2.21402	-13.584	4.9858e-42	1.87145e-41
ENSMUSG00000047434	Xxylt1	282	713	-1.33821	-1.30852	-13.5813	5.17015e-42	1.93994e-41
ENSMUSG00000015305	Sash1	2890	4093	-0.502089	-0.472407	-13.5798	5.27477e-42	1.97883e-41
ENSMUSG00000050390	C77080	292	728	-1.31797	-1.28829	-13.5586	7.04257e-42	2.63914e-41
ENSMUSG00000028980	H6pd	75	346	-2.20581	-2.17613	-13.5376	9.38075e-42	3.51023e-41
ENSMUSG00000063849	Ppcdc	86	368	-2.0973	-2.06761	-13.517	1.2419e-41	4.6429e-41
ENSMUSG00000037674	Rfx7	2226	1448	0.620392	0.650074	13.5011	1.5404e-41	5.74947e-41
ENSMUSG00000026110	Mgat4a	878	1565	-0.83387	-0.804188	-13.4955	1.66238e-41	6.20251e-41
ENSMUSG00000090663	NA	784	1436	-0.87313	-0.843448	-13.4665	2.46298e-41	9.17796e-41
ENSMUSG00000031012	Cask	1954	2942	-0.590367	-0.560685	-13.457	2.80186e-41	1.04351e-40
ENSMUSG00000027983	Cyp2u1	30	241	-3.006	-2.97632	-13.452	2.99743e-41	1.11554e-40
ENSMUSG00000032064	Dixdc1	2546	3666	-0.525974	-0.496292	-13.4459	3.25277e-41	1.20947e-40
ENSMUSG00000086119	Gm2415	24	225	-3.22882	-3.19914	-13.4417	3.44517e-41	1.28078e-40
ENSMUSG00000070814	6330408A02Rik	1231	669	0.879753	0.909435	13.4283	4.1292e-41	1.53369e-40
ENSMUSG00000034463	Scara3	461	979	-1.08654	-1.05686	-13.4265	4.22651e-41	1.56898e-40
ENSMUSG00000096382	NA	512	1053	-1.04029	-1.01061	-13.4225	4.46364e-41	1.65642e-40
ENSMUSG00000044340	Phlpp1	2879	4061	-0.496267	-0.466585	-13.3734	8.64701e-41	3.20132e-40
ENSMUSG00000071265	1700086L19Rik	187	549	-1.55377	-1.52409	-13.3717	8.84888e-41	3.27547e-40
ENSMUSG00000025959	Klf7	3464	2495	0.473399	0.503081	13.3703	9.02021e-41	3.33829e-40
ENSMUSG00000060260	Pwwp2b	362	828	-1.19364	-1.16396	-13.349	1.20102e-40	4.44085e-40
ENSMUSG00000085609	1700016P03Rik	60	308	-2.3599	-2.33021	-13.3166	1.85307e-40	6.83956e-40
ENSMUSG00000026987	Baz2b	2170	1413	0.618934	0.648616	13.3036	2.20441e-40	8.12467e-40
ENSMUSG00000041729	Coro2b	4687	6182	-0.399409	-0.369727	-13.2966	2.42103e-40	8.91987e-40
ENSMUSG00000022812	Gsk3b	7253	9119	-0.330298	-0.300616	-13.2892	2.67308e-40	9.83618e-40
ENSMUSG00000026657	Frmd4a	3553	2578	0.462785	0.492468	13.2797	3.03651e-40	1.11655e-39
ENSMUSG00000030518	Fam189a1	2110	3120	-0.564303	-0.534621	-13.2737	3.28806e-40	1.20862e-39
ENSMUSG00000006498	Ptbp1	349	805	-1.20576	-1.17608	-13.2714	3.39115e-40	1.24607e-39
ENSMUSG00000034040	Wbscr17	4452	5906	-0.407728	-0.378046	-13.2697	3.47137e-40	1.27509e-39
ENSMUSG00000041642	Kif21b	2871	4039	-0.492445	-0.462763	-13.2366	5.39018e-40	1.97602e-39
ENSMUSG00000059708	Akap17b	1558	927	0.749054	0.778736	13.2322	5.72e-40	2.09655e-39
ENSMUSG00000032024	Clmp	1221	669	0.867985	0.897667	13.2275	6.08632e-40	2.22963e-39
ENSMUSG00000031826	Usp10	945	1639	-0.79443	-0.764747	-13.2236	6.41037e-40	2.3475e-39
ENSMUSG00000039680	Mrps6	142	465	-1.71134	-1.68166	-13.2128	7.39722e-40	2.70552e-39
ENSMUSG00000049100	Pcdh10	3475	4755	-0.452432	-0.42275	-13.2117	7.51556e-40	2.74832e-39
ENSMUSG00000024085	Man2a1	461	969	-1.07173	-1.04205	-13.2044	8.27172e-40	3.02161e-39
ENSMUSG00000024190	Dusp1	687	1289	-0.90787	-0.878188	-13.2044	8.27893e-40	3.0237e-39
ENSMUSG00000045252	Zfp574	364	824	-1.17871	-1.14902	-13.1799	1.14573e-39	4.17935e-39
ENSMUSG00000020250	Txnrd1	2665	1830	0.542292	0.571974	13.175	1.22304e-39	4.45977e-39
ENSMUSG00000045917	Tmem268	117	418	-1.83699	-1.80731	-13.1734	1.24889e-39	4.55322e-39
ENSMUSG00000006586	Runx1t1	1837	1151	0.674464	0.704146	13.161	1.47072e-39	5.35533e-39
ENSMUSG00000061175	Fnip2	548	1092	-0.994725	-0.965043	-13.156	1.57174e-39	5.72116e-39
ENSMUSG00000046876	Atxn1	2793	3938	-0.495648	-0.465965	-13.1532	1.63039e-39	5.93255e-39
ENSMUSG00000049184	Purg	541	1081	-0.998666	-0.968984	-13.1341	2.1009e-39	7.63379e-39
ENSMUSG00000050511	Oprd1	133	445	-1.74238	-1.7127	-13.0935	3.58532e-39	1.30023e-38
ENSMUSG00000039801	2410089E03Rik	1344	2149	-0.677132	-0.64745	-13.0827	4.13438e-39	1.49803e-38
ENSMUSG00000020472	Zkscan17	96	375	-1.96578	-1.9361	-13.0715	4.78817e-39	1.73278e-38
ENSMUSG00000037513	NA	1552	2411	-0.635503	-0.605821	-13.0602	5.55699e-39	2.00889e-38
ENSMUSG00000020704	Asic2	1409	2230	-0.662372	-0.63269	-13.0565	5.83269e-39	2.10708e-38
ENSMUSG00000031119	Gpc4	433	921	-1.08883	-1.05915	-13.0458	6.71414e-39	2.42465e-38
ENSMUSG00000000184	Ccnd2	3192	4402	-0.463698	-0.434016	-13.025	8.8145e-39	3.17702e-38
ENSMUSG00000003226	Ranbp2	4968	3840	0.371559	0.401241	12.9982	1.25288e-38	4.50786e-38
ENSMUSG00000047888	Tnrc6b	3983	5328	-0.419739	-0.390056	-12.9769	1.65412e-38	5.94632e-38
ENSMUSG00000045912	C2cd4c	201	559	-1.47565	-1.44597	-12.9758	1.6775e-38	6.02828e-38
ENSMUSG00000001156	Mxd1	449	941	-1.06748	-1.0378	-12.9687	1.84059e-38	6.60859e-38
ENSMUSG00000051934	Spats2	601	1156	-0.943705	-0.914022	-12.9343	2.88345e-38	1.0317e-37
ENSMUSG00000022885	St6gal1	369	821	-1.15376	-1.12408	-12.926	3.21035e-38	1.14806e-37
ENSMUSG00000031758	Cdyl2	321	748	-1.22046	-1.19078	-12.9199	3.47591e-38	1.24195e-37
ENSMUSG00000004500	Zfp324	149	468	-1.6512	-1.62151	-12.9152	3.69316e-38	1.31866e-37
ENSMUSG00000049659	Aftph	1862	2786	-0.581342	-0.55166	-12.9047	4.23499e-38	1.51133e-37
ENSMUSG00000052105	Mtcl1	1041	1746	-0.746083	-0.716401	-12.8932	4.91675e-38	1.7522e-37
ENSMUSG00000046862	Pramef8	154	475	-1.625	-1.59531	-12.8595	7.60802e-38	2.70708e-37
ENSMUSG00000032571	Pik3r4	771	1385	-0.845083	-0.815401	-12.8477	8.85984e-38	3.14814e-37
ENSMUSG00000053877	Srcap	2896	2046	0.501255	0.530938	12.8398	9.81892e-38	3.48532e-37
ENSMUSG00000060206	Zfp462	3002	2138	0.489662	0.519344	12.8129	1.38836e-37	4.91963e-37
ENSMUSG00000038806	Sde2	492	996	-1.01749	-0.987805	-12.8101	1.43885e-37	5.09765e-37
ENSMUSG00000066415	Msl2	2917	2066	0.497645	0.527327	12.8066	1.50573e-37	5.33369e-37
ENSMUSG00000052581	Lrrtm4	298	708	-1.24844	-1.21875	-12.8028	1.58232e-37	5.60306e-37
ENSMUSG00000035614	Fam179b	1326	2107	-0.66811	-0.638427	-12.7937	1.77831e-37	6.29273e-37
ENSMUSG00000085133	B930095G15Rik	967	1642	-0.763866	-0.734184	-12.7742	2.28406e-37	8.06715e-37
ENSMUSG00000031668	Eif2ak3	425	897	-1.07765	-1.04796	-12.7634	2.62425e-37	9.2639e-37
ENSMUSG00000041992	Rapgef5	2346	3366	-0.520832	-0.49115	-12.7619	2.67735e-37	9.44971e-37
ENSMUSG00000021140	Pcnx	5075	6567	-0.371827	-0.342144	-12.7429	3.41518e-37	1.20394e-36
ENSMUSG00000039671	Zmynd8	5835	4641	0.330297	0.359979	12.729	4.07976e-37	1.4365e-36
ENSMUSG00000039046	Usp6nl	724	1315	-0.861001	-0.831319	-12.728	4.13045e-37	1.4541e-36
ENSMUSG00000030839	Sergef	254	636	-1.3242	-1.29452	-12.7205	4.54872e-37	1.59998e-36
ENSMUSG00000089824	Rbm12	147	458	-1.63953	-1.60985	-12.7103	5.18613e-37	1.82139e-36
ENSMUSG00000027177	Hipk3	2099	3061	-0.544301	-0.514619	-12.6997	5.93875e-37	2.08464e-36
ENSMUSG00000052812	Atad2b	829	401	1.04777	1.07745	12.6808	7.55127e-37	2.64661e-36
ENSMUSG00000040711	Sh3pxd2b	396	850	-1.10196	-1.07228	-12.6594	9.92838e-37	3.47561e-36
ENSMUSG00000078684	5830417I10Rik	1074	1774	-0.724012	-0.69433	-12.644	1.20695e-36	4.21939e-36
ENSMUSG00000048911	Rnf24	617	1164	-0.915749	-0.886066	-12.6431	1.22167e-36	4.27014e-36
ENSMUSG00000073557	Ppp1r12b	4242	5593	-0.398878	-0.369195	-12.6303	1.43802e-36	5.02037e-36
ENSMUSG00000019699	Akt3	9073	7615	0.252736	0.282418	12.6218	1.60153e-36	5.58837e-36
ENSMUSG00000037492	Zmat4	1011	1690	-0.74124	-0.711558	-12.6096	1.87043e-36	6.52335e-36
ENSMUSG00000031618	Nr3c2	3970	5274	-0.409759	-0.380076	-12.6024	2.04781e-36	7.13838e-36
ENSMUSG00000015747	Vps45	612	1155	-0.916289	-0.886607	-12.6006	2.09509e-36	7.30071e-36
ENSMUSG00000049191	Rgag4	1090	594	0.875793	0.905476	12.5895	2.41338e-36	8.40698e-36
ENSMUSG00000042724	Map3k9	2377	3389	-0.511718	-0.482035	-12.5876	2.47002e-36	8.60138e-36
ENSMUSG00000079499	6530402F18Rik	169	492	-1.54164	-1.51195	-12.5842	2.58007e-36	8.98007e-36
ENSMUSG00000032727	Mier3	1686	1058	0.672265	0.701947	12.5739	2.93815e-36	1.0216e-35
ENSMUSG00000061731	Ext1	869	1501	-0.788496	-0.758814	-12.5694	3.11108e-36	1.08118e-35
ENSMUSG00000024515	Smad4	957	1617	-0.756729	-0.727047	-12.5689	3.13036e-36	1.08751e-35
ENSMUSG00000068299	Nat8f4	129	421	-1.70645	-1.67677	-12.5463	4.16769e-36	1.4474e-35
ENSMUSG00000029420	Rimbp2	2951	4068	-0.463116	-0.433434	-12.5056	6.9601e-36	2.41148e-35
ENSMUSG00000048897	Zfp710	421	880	-1.06368	-1.034	-12.5037	7.1273e-36	2.46775e-35
ENSMUSG00000022883	Robo1	2919	2088	0.483352	0.513035	12.4947	7.98167e-36	2.76171e-35
ENSMUSG00000049728	Zfp668	274	659	-1.2661	-1.23642	-12.4925	8.20242e-36	2.83761e-35
ENSMUSG00000063415	Cyp26b1	218	570	-1.38663	-1.35695	-12.4874	8.74881e-36	3.0246e-35
ENSMUSG00000066026	Dhrs3	150	456	-1.60407	-1.57439	-12.4796	9.65049e-36	3.33465e-35
ENSMUSG00000032640	Chsy1	275	660	-1.26303	-1.23335	-12.4776	9.89313e-36	3.41705e-35
ENSMUSG00000047935	Gm5607	209	555	-1.40898	-1.3793	-12.4765	1.00276e-35	3.46204e-35
ENSMUSG00000039741	Bahcc1	584	1110	-0.926519	-0.896837	-12.4731	1.0467e-35	3.61255e-35
ENSMUSG00000049658	Bdp1	2052	1361	0.592364	0.622046	12.4642	1.17075e-35	4.03796e-35
ENSMUSG00000014837	4931428F04Rik	163	477	-1.54912	-1.51944	-12.436	1.66547e-35	5.73273e-35
ENSMUSG00000039033	Tasp1	357	783	-1.13309	-1.10341	-12.4356	1.674e-35	5.76114e-35
ENSMUSG00000070476	Fam217b	1795	2667	-0.571234	-0.541552	-12.4164	2.12807e-35	7.3104e-35
ENSMUSG00000039842	Mcph1	153	459	-1.58496	-1.55528	-12.4096	2.31767e-35	7.95242e-35
ENSMUSG00000024982	Zdhhc6	295	688	-1.22169	-1.19201	-12.401	2.57987e-35	8.84618e-35
ENSMUSG00000034998	Foxn2	556	1067	-0.940403	-0.910721	-12.3886	3.01288e-35	1.03138e-34
ENSMUSG00000021684	Pde8b	1513	2315	-0.6136	-0.583918	-12.3818	3.28015e-35	1.12138e-34
ENSMUSG00000021721	Htr1a	808	1409	-0.802244	-0.772562	-12.3692	3.83492e-35	1.30995e-34
ENSMUSG00000021759	Plpp1	141	436	-1.62863	-1.59895	-12.3406	5.47717e-35	1.86874e-34
ENSMUSG00000042507	Elmsan1	730	1303	-0.835869	-0.806186	-12.3404	5.48618e-35	1.8715e-34
ENSMUSG00000030104	Edem1	467	939	-1.0077	-0.97802	-12.3359	5.80629e-35	1.97972e-34
ENSMUSG00000039234	Sec24d	300	693	-1.20789	-1.17821	-12.3314	6.13941e-35	2.09157e-34
ENSMUSG00000038058	Nod1	78	319	-2.03201	-2.00233	-12.3262	6.54549e-35	2.22844e-34
ENSMUSG00000033557	Fam20b	2537	3559	-0.488348	-0.458666	-12.3239	6.73281e-35	2.29183e-34
ENSMUSG00000038250	Usp38	463	932	-1.00932	-0.979636	-12.3066	8.34167e-35	2.83339e-34
ENSMUSG00000070639	Lrrc8b	855	1466	-0.777889	-0.748207	-12.2709	1.29849e-34	4.40036e-34
ENSMUSG00000022696	Sidt1	1475	2258	-0.614331	-0.584648	-12.2421	1.85115e-34	6.25984e-34
ENSMUSG00000038116	Phf20	2786	3848	-0.465914	-0.436231	-12.2353	2.01468e-34	6.81061e-34
ENSMUSG00000087271	NA	14	170	-3.60204	-3.57235	-12.2298	2.15349e-34	7.27506e-34
ENSMUSG00000028854	Slc9a1	1232	1951	-0.663212	-0.633529	-12.2269	2.23387e-34	7.54535e-34
ENSMUSG00000020723	Cacng4	1636	1034	0.661937	0.691619	12.2257	2.26699e-34	7.65596e-34
ENSMUSG00000022811	Zfp148	2469	3466	-0.489345	-0.459663	-12.1862	3.68409e-34	1.24173e-33
ENSMUSG00000074643	Cpne1	731	1296	-0.826122	-0.79644	-12.179	4.02171e-34	1.35508e-33
ENSMUSG00000042529	Kcnj12	55	268	-2.28473	-2.25505	-12.1788	4.03417e-34	1.35906e-33
ENSMUSG00000044933	Sstr3	796	1381	-0.794873	-0.765191	-12.1444	6.14575e-34	2.06535e-33
ENSMUSG00000040351	Ankib1	1697	2526	-0.573868	-0.544186	-12.137	6.72597e-34	2.25849e-33
ENSMUSG00000039652	Cpeb3	2183	3118	-0.514309	-0.484627	-12.1333	7.03844e-34	2.36303e-33
ENSMUSG00000056952	Tatdn2	713	1267	-0.829443	-0.79976	-12.0852	1.26446e-33	4.2314e-33
ENSMUSG00000021374	Nup153	1059	1720	-0.699706	-0.670024	-12.065	1.61703e-33	5.4077e-33
ENSMUSG00000038949	Cnst	1009	1655	-0.713905	-0.684223	-12.0559	1.80541e-33	6.03279e-33
ENSMUSG00000045648	Vwc2l	313	702	-1.16531	-1.13563	-12.0512	1.91128e-33	6.38136e-33
ENSMUSG00000062209	Erbb4	1438	2197	-0.611471	-0.581789	-12.0225	2.70579e-33	9.02089e-33
ENSMUSG00000036432	Siah2	227	568	-1.3232	-1.29352	-12.0141	2.99773e-33	9.9845e-33
ENSMUSG00000056481	Cd248	450	164	1.45623	1.48591	12.0041	3.38004e-33	1.12542e-32
ENSMUSG00000028282	Casp8ap2	1060	592	0.840395	0.870077	12.0031	3.42437e-33	1.13963e-32
ENSMUSG00000040720	1110037F02Rik	1121	1794	-0.678394	-0.648711	-11.974	4.86267e-33	1.61725e-32
ENSMUSG00000079509	Zfx	452	901	-0.995204	-0.965522	-11.9551	6.10457e-33	2.02832e-32
ENSMUSG00000095115	Itpripl2	146	432	-1.56506	-1.53538	-11.9261	8.65252e-33	2.87166e-32
ENSMUSG00000014773	Dll1	97	344	-1.82635	-1.79667	-11.9021	1.15396e-32	3.82244e-32
ENSMUSG00000024304	Cdh2	5846	4732	0.305	0.334682	11.8977	1.21666e-32	4.02948e-32
ENSMUSG00000039239	Tgfb2	2529	1794	0.495387	0.525069	11.878	1.53942e-32	5.09106e-32
ENSMUSG00000022947	Cbr3	25	192	-2.94111	-2.91142	-11.8779	1.54268e-32	5.10105e-32
ENSMUSG00000032537	Ephb1	969	1593	-0.717178	-0.687495	-11.8778	1.54461e-32	5.10658e-32
ENSMUSG00000028004	Npy2r	944	1559	-0.723762	-0.69408	-11.8493	2.16942e-32	7.15386e-32
ENSMUSG00000029090	Adgra3	465	914	-0.974963	-0.945281	-11.8301	2.7296e-32	8.98672e-32
ENSMUSG00000036918	Ttc7	96	340	-1.82443	-1.79475	-11.824	2.93449e-32	9.6551e-32
ENSMUSG00000060548	Tnfrsf19	1419	2160	-0.606157	-0.576474	-11.8228	2.97447e-32	9.78509e-32
ENSMUSG00000030655	Smg1	2972	4028	-0.43863	-0.408947	-11.7909	4.35103e-32	1.42793e-31
ENSMUSG00000068696	Gpr88	276	636	-1.20436	-1.17468	-11.7851	4.65715e-32	1.52754e-31
ENSMUSG00000039004	Bmp6	80	308	-1.94486	-1.91518	-11.7609	6.20437e-32	2.03098e-31
ENSMUSG00000040164	Kcns1	162	454	-1.4867	-1.45702	-11.7606	6.22649e-32	2.03789e-31
ENSMUSG00000019979	Apaf1	377	785	-1.05813	-1.02845	-11.7574	6.47329e-32	2.118e-31
ENSMUSG00000044452	Zfp507	490	945	-0.947533	-0.91785	-11.7356	8.37383e-32	2.73679e-31
ENSMUSG00000055958	Gm9987	4	130	-5.02237	-4.99269	-11.6858	1.50717e-31	4.90711e-31
ENSMUSG00000001542	Ell2	1659	1078	0.621957	0.651639	11.6803	1.6075e-31	5.23214e-31
ENSMUSG00000035403	Crb2	112	365	-1.7044	-1.67472	-11.6719	1.77393e-31	5.77202e-31
ENSMUSG00000005580	Adcy9	1995	2854	-0.516597	-0.486914	-11.6584	2.07943e-31	6.75961e-31
ENSMUSG00000039789	Zfp597	462	901	-0.963634	-0.933952	-11.6277	2.98171e-31	9.67739e-31
ENSMUSG00000046999	1110032F04Rik	95	332	-1.80518	-1.7755	-11.5974	4.24934e-31	1.37699e-30
ENSMUSG00000043673	Kcns3	101	343	-1.76385	-1.73417	-11.5963	4.30354e-31	1.39433e-30
ENSMUSG00000035184	Fam124a	1231	739	0.736184	0.765867	11.5933	4.45681e-31	1.44353e-30
ENSMUSG00000038252	Ncapd2	471	912	-0.953307	-0.923625	-11.5898	4.64294e-31	1.50311e-30
ENSMUSG00000018547	Pip4k2b	4724	6033	-0.352867	-0.323184	-11.5749	5.5255e-31	1.78658e-30
ENSMUSG00000030753	Prkrir	1663	2443	-0.554866	-0.525183	-11.5571	6.79548e-31	2.19377e-30
ENSMUSG00000073664	Nbeal1	424	844	-0.993179	-0.963496	-11.5506	7.3345e-31	2.36666e-30
ENSMUSG00000060935	Tmem263	897	1481	-0.723392	-0.69371	-11.5437	7.94685e-31	2.56345e-30
ENSMUSG00000031217	Efnb1	150	427	-1.50927	-1.47959	-11.5371	8.58101e-31	2.76628e-30
ENSMUSG00000061517	Sox21	149	425	-1.51215	-1.48247	-11.5266	9.68507e-31	3.12122e-30
ENSMUSG00000036904	Fzd8	49	239	-2.28616	-2.25647	-11.5054	1.23919e-30	3.98729e-30
ENSMUSG00000023868	Pde10a	1707	2492	-0.545841	-0.516159	-11.4898	1.48413e-30	4.77245e-30
ENSMUSG00000060487	Samd5	147	419	-1.51113	-1.48145	-11.4392	2.66474e-30	8.53889e-30
ENSMUSG00000021532	Fastkd3	121	374	-1.62803	-1.59835	-11.4264	3.08669e-30	9.8779e-30
ENSMUSG00000028771	Ptpn12	1796	1203	0.578151	0.607833	11.4224	3.23095e-30	1.03331e-29
ENSMUSG00000032280	Tle3	951	1543	-0.698221	-0.668539	-11.4049	3.95107e-30	1.26166e-29
ENSMUSG00000014164	Klhl3	956	1549	-0.696255	-0.666572	-11.3974	4.3101e-30	1.37524e-29
ENSMUSG00000085389	1700003M07Rik	82	302	-1.88085	-1.85117	-11.3822	5.1315e-30	1.63656e-29
ENSMUSG00000034724	Cnot6l	3086	2307	0.41972	0.449402	11.3785	5.35185e-30	1.70631e-29
ENSMUSG00000039308	Ndst2	165	447	-1.43781	-1.40813	-11.374	5.63455e-30	1.7956e-29
ENSMUSG00000035933	Cog5	425	838	-0.979487	-0.949805	-11.3728	5.7108e-30	1.81962e-29
ENSMUSG00000026788	Zbtb43	582	1055	-0.858152	-0.82847	-11.367	6.10239e-30	1.94289e-29
ENSMUSG00000020807	4933427D14Rik	778	1316	-0.758317	-0.728635	-11.3605	6.57716e-30	2.09372e-29
ENSMUSG00000020021	Fgd6	1160	693	0.743198	0.77288	11.3432	8.01189e-30	2.54611e-29
ENSMUSG00000033233	Trim45	96	327	-1.76818	-1.7385	-11.3423	8.09421e-30	2.57187e-29
ENSMUSG00000037169	Mycn	65	268	-2.04372	-2.01404	-11.341	8.21664e-30	2.60997e-29
ENSMUSG00000074405	Zfp865	489	925	-0.919619	-0.889937	-11.3122	1.14163e-29	3.61796e-29
ENSMUSG00000066877	Nck2	581	1051	-0.855153	-0.82547	-11.3103	1.1673e-29	3.69757e-29
ENSMUSG00000074811	Hps6	26	182	-2.80735	-2.77767	-11.2918	1.43994e-29	4.5535e-29
ENSMUSG00000018750	Zbtb4	4520	5768	-0.351748	-0.322066	-11.2808	1.63272e-29	5.16156e-29
ENSMUSG00000029999	Tgfa	923	1499	-0.699598	-0.669916	-11.2616	2.03036e-29	6.40876e-29
ENSMUSG00000038697	Taf5l	210	515	-1.29418	-1.2645	-11.2396	2.60645e-29	8.21583e-29
ENSMUSG00000041923	Nol4	1702	2468	-0.536111	-0.506429	-11.2378	2.6607e-29	8.38425e-29
ENSMUSG00000000142	Axin2	506	944	-0.899649	-0.869967	-11.2101	3.63754e-29	1.14432e-28
ENSMUSG00000049287	Iba57	77	287	-1.89812	-1.86844	-11.1659	5.9864e-29	1.87778e-28
ENSMUSG00000020647	Ncoa1	4771	6041	-0.340496	-0.310813	-11.1631	6.18035e-29	1.93802e-28
ENSMUSG00000045098	Suv420h1	1741	2510	-0.527771	-0.498089	-11.1625	6.22456e-29	1.95159e-28
ENSMUSG00000034342	Cbl	760	1282	-0.754325	-0.724643	-11.1591	6.46761e-29	2.02748e-28
ENSMUSG00000025612	Bach1	318	675	-1.08586	-1.05618	-11.1428	7.76276e-29	2.43127e-28
ENSMUSG00000032641	Gpr19	194	486	-1.3249	-1.29522	-11.1244	9.54615e-29	2.98527e-28
ENSMUSG00000030657	Xylt1	515	952	-0.886389	-0.856707	-11.1114	1.10389e-28	3.44895e-28
ENSMUSG00000078137	Ankrd63	408	803	-0.976831	-0.947149	-11.1068	1.16298e-28	3.63247e-28
ENSMUSG00000027253	Lrp4	1558	2283	-0.551236	-0.521553	-11.102	1.22685e-28	3.83022e-28
ENSMUSG00000022807	Osbpl11	485	909	-0.906296	-0.876613	-11.0716	1.7229e-28	5.36747e-28
ENSMUSG00000006711	D130043K22Rik	749	1262	-0.752674	-0.722992	-11.0496	2.2018e-28	6.84905e-28
ENSMUSG00000058690	Ccser2	3306	4347	-0.394933	-0.365251	-11.0233	2.95169e-28	9.16645e-28
ENSMUSG00000042500	Ago4	234	544	-1.2171	-1.18742	-10.9934	4.11294e-28	1.27343e-27
ENSMUSG00000041688	Amot	778	1297	-0.737336	-0.707654	-10.9933	4.11475e-28	1.2738e-27
ENSMUSG00000043099	Hic1	21	163	-2.95641	-2.92673	-10.9725	5.18067e-28	1.60184e-27
ENSMUSG00000096146	Kcnj11	174	449	-1.36763	-1.33795	-10.9638	5.7052e-28	1.76296e-27
ENSMUSG00000029442	Wdr66	600	286	1.06895	1.09863	10.9599	5.95894e-28	1.83999e-27
ENSMUSG00000047414	Flrt2	1522	2228	-0.549781	-0.520099	-10.9396	7.45266e-28	2.29743e-27
ENSMUSG00000028948	Nol9	458	865	-0.917353	-0.88767	-10.9156	9.70777e-28	2.98992e-27
ENSMUSG00000072494	Ppp1r3e	154	415	-1.43018	-1.4005	-10.9144	9.84155e-28	3.03067e-27
ENSMUSG00000038290	Smg6	2160	1537	0.490914	0.520596	10.8922	1.25547e-27	3.86039e-27
ENSMUSG00000016028	Celsr1	147	402	-1.45138	-1.4217	-10.8647	1.69843e-27	5.21622e-27
ENSMUSG00000026347	Tmem163	436	832	-0.932255	-0.902573	-10.857	1.84683e-27	5.67027e-27
ENSMUSG00000079470	Utp14b	668	337	0.9871	1.01678	10.8556	1.87551e-27	5.75661e-27
ENSMUSG00000007476	Lrrc8a	1222	1852	-0.59984	-0.570158	-10.8394	2.23999e-27	6.86612e-27
ENSMUSG00000027351	Spred1	4289	5457	-0.347467	-0.317784	-10.8346	2.36048e-27	7.23113e-27
ENSMUSG00000033717	Adra2a	306	646	-1.078	-1.04832	-10.8345	2.36362e-27	7.23969e-27
ENSMUSG00000044813	Shb	108	334	-1.62882	-1.59913	-10.8019	3.37105e-27	1.03039e-26
ENSMUSG00000035941	Ibtk	531	960	-0.854323	-0.82464	-10.8002	3.43402e-27	1.04949e-26
ENSMUSG00000095139	Pou3f2	1080	651	0.730302	0.759984	10.7866	3.98439e-27	1.21642e-26
ENSMUSG00000047604	Frat2	203	489	-1.26835	-1.23867	-10.7766	4.44012e-27	1.35495e-26
ENSMUSG00000029710	Ephb4	78	279	-1.83872	-1.80904	-10.7695	4.79671e-27	1.46333e-26
ENSMUSG00000074664	A830092H15Rik	63	250	-1.9885	-1.95882	-10.7557	5.57216e-27	1.69814e-26
ENSMUSG00000040495	Chrm4	439	831	-0.920628	-0.890945	-10.7323	7.17809e-27	2.18432e-26
ENSMUSG00000032702	Kank1	675	1149	-0.767419	-0.737737	-10.7309	7.29052e-27	2.2182e-26
ENSMUSG00000074743	Thbd	389	761	-0.968126	-0.938444	-10.7292	7.42375e-27	2.2584e-26
ENSMUSG00000027660	Skil	4011	3177	0.336297	0.365979	10.7181	8.37052e-27	2.54454e-26
ENSMUSG00000032384	Csnk1g1	2357	1716	0.457902	0.487584	10.7177	8.40263e-27	2.55393e-26
ENSMUSG00000040875	Osbpl10	275	596	-1.11588	-1.0862	-10.7122	8.9223e-27	2.71108e-26
ENSMUSG00000020651	Slc26a4	220	513	-1.22146	-1.19177	-10.7066	9.47531e-27	2.87784e-26
ENSMUSG00000020173	Cobl	860	1386	-0.688519	-0.658836	-10.6702	1.40354e-26	4.25029e-26
ENSMUSG00000052135	Foxo6	460	857	-0.897661	-0.867979	-10.6603	1.56079e-26	4.72509e-26
ENSMUSG00000024218	Taf11	654	1117	-0.772267	-0.742584	-10.641	1.9214e-26	5.81081e-26
ENSMUSG00000048371	Pdp2	139	382	-1.45849	-1.42881	-10.6308	2.14262e-26	6.4722e-26
ENSMUSG00000040721	Zfhx2	3319	4325	-0.381952	-0.352269	-10.6284	2.19818e-26	6.63908e-26
ENSMUSG00000042289	Hsd3b7	113	338	-1.5807	-1.55102	-10.6277	2.21533e-26	6.68891e-26
ENSMUSG00000037999	Arap2	2525	3401	-0.429676	-0.399993	-10.6135	2.57819e-26	7.77652e-26
ENSMUSG00000030898	Cckbr	313	648	-1.04983	-1.02015	-10.6113	2.6408e-26	7.96188e-26
ENSMUSG00000018809	Smyd4	167	427	-1.35439	-1.32471	-10.6103	2.6679e-26	8.0424e-26
ENSMUSG00000046159	Chrm3	513	927	-0.853611	-0.823928	-10.6051	2.82153e-26	8.50176e-26
ENSMUSG00000032743	D430042O09Rik	531	951	-0.840733	-0.811051	-10.5973	3.06854e-26	9.23929e-26
ENSMUSG00000019841	Rev3l	971	1523	-0.649373	-0.61969	-10.5921	3.24064e-26	9.75179e-26
ENSMUSG00000020716	Nf1	4668	3784	0.302892	0.332575	10.5684	4.17729e-26	1.2552e-25
ENSMUSG00000056608	Chd9	2768	2083	0.410181	0.439863	10.565	4.33091e-26	1.30117e-25
ENSMUSG00000018363	Smurf2	782	1280	-0.710903	-0.681221	-10.5614	4.50031e-26	1.35147e-25
ENSMUSG00000050721	Plekho2	193	466	-1.27173	-1.24205	-10.5426	5.496e-26	1.64856e-25
ENSMUSG00000037306	Man1c1	692	1162	-0.747766	-0.718084	-10.5398	5.66431e-26	1.6988e-25
ENSMUSG00000020128	Vps54	773	1267	-0.712876	-0.683194	-10.5344	5.99441e-26	1.79728e-25
ENSMUSG00000039501	Znfx1	1221	1831	-0.584569	-0.554886	-10.5169	7.22384e-26	2.16305e-25
ENSMUSG00000028246	Faxc	2612	1950	0.421681	0.451363	10.5103	7.74724e-26	2.31843e-25
ENSMUSG00000020189	Osbpl8	2232	3047	-0.449052	-0.41937	-10.4973	8.88924e-26	2.65863e-25
ENSMUSG00000059486	Kbtbd2	974	1521	-0.643026	-0.613344	-10.4883	9.7754e-26	2.92112e-25
ENSMUSG00000044006	Cilp2	11	127	-3.52925	-3.49957	-10.4866	9.95114e-26	2.97321e-25
ENSMUSG00000042185	Nfrkb	780	1273	-0.706686	-0.677004	-10.4749	1.12648e-25	3.36179e-25
ENSMUSG00000075028	Prdm11	2281	1665	0.454144	0.483827	10.4691	1.19801e-25	3.57474e-25
ENSMUSG00000033454	Zbtb1	1441	955	0.593498	0.62318	10.4619	1.29272e-25	3.85401e-25
ENSMUSG00000045594	Glb1	277	590	-1.09083	-1.06115	-10.4576	1.3521e-25	4.02986e-25
ENSMUSG00000028886	Eya3	654	1107	-0.759293	-0.72961	-10.4316	1.77928e-25	5.29307e-25
ENSMUSG00000047193	Dync2h1	788	1280	-0.699876	-0.670194	-10.4103	2.22546e-25	6.6118e-25
ENSMUSG00000043572	Pars2	55	226	-2.03882	-2.00914	-10.398	2.53181e-25	7.51545e-25
ENSMUSG00000037112	Sik2	1049	641	0.710618	0.740301	10.3907	2.73426e-25	8.11056e-25
ENSMUSG00000037646	Vps13b	1224	1827	-0.577873	-0.548191	-10.3907	2.73466e-25	8.11057e-25
ENSMUSG00000035247	Hectd1	3863	4925	-0.350402	-0.32072	-10.3826	2.97461e-25	8.81841e-25
ENSMUSG00000022636	Alcam	3617	4643	-0.360264	-0.330581	-10.3732	3.28358e-25	9.72315e-25
ENSMUSG00000047003	Zfp41	71	256	-1.85025	-1.82057	-10.3611	3.72741e-25	1.10247e-24
ENSMUSG00000046572	Zfp518b	388	745	-0.941184	-0.911502	-10.3593	3.798e-25	1.12303e-24
ENSMUSG00000038248	Sobp	5824	4865	0.259571	0.289253	10.3445	4.43336e-25	1.30958e-24
ENSMUSG00000028747	Htr6	40	194	-2.27798	-2.2483	-10.3429	4.5065e-25	1.3308e-24
ENSMUSG00000066687	Zbtb16	4163	3345	0.315617	0.3453	10.3393	4.67875e-25	1.38107e-24
ENSMUSG00000054409	Tmem74	205	478	-1.22139	-1.1917	-10.3345	4.92163e-25	1.45256e-24
ENSMUSG00000030339	Ltbr	83	277	-1.7387	-1.70902	-10.3148	6.04247e-25	1.78106e-24
ENSMUSG00000031847	1700030J22Rik	635	328	0.953061	0.982743	10.2903	7.79601e-25	2.2953e-24
ENSMUSG00000022604	Cep97	650	1095	-0.752419	-0.722737	-10.2894	7.8679e-25	2.31613e-24
ENSMUSG00000050244	Heatr1	501	897	-0.840297	-0.810615	-10.2872	8.04597e-25	2.36788e-24
ENSMUSG00000049577	Zfpm1	563	980	-0.799647	-0.769965	-10.2856	8.1805e-25	2.40678e-24
ENSMUSG00000024937	Ehbp1l1	323	649	-1.00668	-0.977002	-10.2467	1.22511e-24	3.59668e-24
ENSMUSG00000049881	2810025M15Rik	172	424	-1.30166	-1.27197	-10.2453	1.24222e-24	3.64638e-24
ENSMUSG00000021994	Wnt5a	328	656	-1	-0.970318	-10.2431	1.27041e-24	3.72755e-24
ENSMUSG00000004356	Utp20	578	998	-0.78797	-0.758288	-10.243	1.27282e-24	3.73407e-24
ENSMUSG00000051331	Cacna1c	1734	2436	-0.49041	-0.460728	-10.2379	1.34117e-24	3.93178e-24
ENSMUSG00000041907	Gpr45	108	319	-1.56253	-1.53284	-10.2359	1.36972e-24	4.01436e-24
ENSMUSG00000026546	Cfap45	302	104	1.53797	1.56765	10.229	1.47091e-24	4.3103e-24
ENSMUSG00000008384	Sertad1	40	191	-2.2555	-2.22582	-10.1997	1.98973e-24	5.82235e-24
ENSMUSG00000027300	Ubox5	149	386	-1.37329	-1.34361	-10.1986	2.01234e-24	5.88766e-24
ENSMUSG00000038070	Cntln	841	486	0.791149	0.820832	10.1727	2.62411e-24	7.6623e-24
ENSMUSG00000037773	Pced1a	462	839	-0.860778	-0.831096	-10.1643	2.86146e-24	8.3518e-24
ENSMUSG00000030313	Dennd5b	2356	3166	-0.426322	-0.396639	-10.1603	2.98173e-24	8.70037e-24
ENSMUSG00000048668	Rhno1	138	367	-1.41111	-1.38143	-10.1575	3.0673e-24	8.94879e-24
ENSMUSG00000028901	Gmeb1	629	1061	-0.754293	-0.72461	-10.1513	3.26864e-24	9.53213e-24
ENSMUSG00000046380	Jrk	107	315	-1.55774	-1.52806	-10.1481	3.37716e-24	9.84721e-24
ENSMUSG00000040433	Zbtb38	2849	2182	0.384805	0.414487	10.1446	3.50218e-24	1.02089e-23
ENSMUSG00000007216	Zfp775	61	232	-1.92724	-1.89756	-10.1443	3.51212e-24	1.02364e-23
ENSMUSG00000042272	Sestd1	1692	2379	-0.491626	-0.461943	-10.142	3.59808e-24	1.04839e-23
ENSMUSG00000034429	Zfp707	89	283	-1.66892	-1.63924	-10.1219	4.41942e-24	1.28644e-23
ENSMUSG00000035274	Tpbg	55	219	-1.99343	-1.96375	-10.0835	6.53844e-24	1.89762e-23
ENSMUSG00000027175	Tcp11l1	610	1032	-0.758562	-0.72888	-10.0632	8.03639e-24	2.32941e-23
ENSMUSG00000042548	Asxl1	1544	2194	-0.506891	-0.477209	-10.0349	1.07081e-23	3.09903e-23
ENSMUSG00000019564	Arid3a	157	394	-1.32743	-1.29775	-10.0314	1.10892e-23	3.20796e-23
ENSMUSG00000056153	Socs6	420	776	-0.885667	-0.855985	-10.0247	1.18774e-23	3.43453e-23
ENSMUSG00000028226	Mmp16	973	594	0.711977	0.741659	10.0232	1.20552e-23	3.48546e-23
ENSMUSG00000038855	Itpkb	1035	1571	-0.602052	-0.57237	-10.0181	1.26902e-23	3.66749e-23
ENSMUSG00000001786	Fbxo7	1823	1297	0.491136	0.520818	10.0104	1.37262e-23	3.96469e-23
ENSMUSG00000074345	Tnfaip8l3	1101	697	0.659584	0.689266	9.99929	1.53487e-23	4.4296e-23
ENSMUSG00000074282	Zfp94	113	321	-1.50625	-1.47657	-9.98786	1.72257e-23	4.96711e-23
ENSMUSG00000045404	Kcnk13	31	167	-2.42951	-2.39983	-9.9775	1.91228e-23	5.50567e-23
ENSMUSG00000055435	Maf	1709	1202	0.507716	0.537398	9.97214	2.01836e-23	5.80946e-23
ENSMUSG00000092060	Bend4	232	507	-1.12786	-1.09818	-9.9683	2.0979e-23	6.03671e-23
ENSMUSG00000002897	Il17ra	187	438	-1.22789	-1.19821	-9.93541	2.91977e-23	8.38406e-23
ENSMUSG00000068663	Clec16a	3563	2835	0.329744	0.359426	9.93215	3.01677e-23	8.66017e-23
ENSMUSG00000024558	Mapk4	2332	1741	0.421652	0.451334	9.93034	3.07206e-23	8.81519e-23
ENSMUSG00000042302	Ehbp1	2661	2030	0.390489	0.420171	9.92882	3.11924e-23	8.94932e-23
ENSMUSG00000032290	Ptpn9	809	1282	-0.664185	-0.634502	-9.92477	3.24835e-23	9.31197e-23
ENSMUSG00000047146	Tet1	264	552	-1.06413	-1.03445	-9.90647	3.90203e-23	1.1175e-22
ENSMUSG00000029088	Kcnip4	2135	1571	0.442553	0.472235	9.9057	3.93214e-23	1.12596e-22
ENSMUSG00000054823	Whsc1l1	4324	3528	0.293516	0.323198	9.90076	4.13116e-23	1.18279e-22
ENSMUSG00000055013	Agap1	4358	5435	-0.318614	-0.288932	-9.88027	5.06966e-23	1.44846e-22
ENSMUSG00000071719	Tmem28	668	1099	-0.718271	-0.688589	-9.87941	5.11337e-23	1.46075e-22
ENSMUSG00000064325	Hhip	112	316	-1.49643	-1.46674	-9.86061	6.16763e-23	1.76046e-22
ENSMUSG00000048410	Zfp407	983	608	0.69312	0.722802	9.85055	6.81687e-23	1.94469e-22
ENSMUSG00000057778	Cyb5d2	234	506	-1.11263	-1.08295	-9.84629	7.11193e-23	2.02774e-22
ENSMUSG00000042807	Hecw2	893	1384	-0.632112	-0.60243	-9.84537	7.17748e-23	2.04615e-22
ENSMUSG00000020027	Socs2	609	1020	-0.744055	-0.714373	-9.83006	8.35705e-23	2.38176e-22
ENSMUSG00000002227	Mov10	236	508	-1.10604	-1.07636	-9.81692	9.52064e-23	2.7115e-22
ENSMUSG00000041075	Fzd7	245	521	-1.0885	-1.05882	-9.8095	1.02472e-22	2.91723e-22
ENSMUSG00000061393	Acvr2b	22	143	-2.70044	-2.67076	-9.80384	1.0838e-22	3.0837e-22
ENSMUSG00000027087	Itgav	1488	2111	-0.504552	-0.47487	-9.79897	1.13744e-22	3.23587e-22
ENSMUSG00000045314	Sowahb	70	241	-1.78361	-1.75392	-9.79743	1.15483e-22	3.28489e-22
ENSMUSG00000032334	Loxl1	29	159	-2.4549	-2.42522	-9.7954	1.17828e-22	3.35022e-22
ENSMUSG00000003847	Nfat5	5432	4557	0.253399	0.283081	9.78754	1.27353e-22	3.61904e-22
ENSMUSG00000033964	Zbtb41	656	1079	-0.717927	-0.688245	-9.78479	1.30868e-22	3.71788e-22
ENSMUSG00000022311	Csmd3	486	855	-0.814968	-0.785286	-9.77247	1.47805e-22	4.19617e-22
ENSMUSG00000034101	Ctnnd1	1731	2399	-0.470827	-0.441145	-9.76108	1.65382e-22	4.6926e-22
ENSMUSG00000033671	Cep350	2382	1796	0.407386	0.437068	9.74308	1.97485e-22	5.59114e-22
ENSMUSG00000032481	Smarcc1	2621	2007	0.385077	0.414759	9.73611	2.11493e-22	5.9861e-22
ENSMUSG00000048616	Nog	90	275	-1.61143	-1.58175	-9.72423	2.37696e-22	6.72126e-22
ENSMUSG00000006307	Kmt2b	2242	2998	-0.419214	-0.389532	-9.72182	2.43381e-22	6.88107e-22
ENSMUSG00000021891	Mettl6	304	603	-0.988087	-0.958404	-9.72011	2.47516e-22	6.99703e-22
ENSMUSG00000043535	Setx	2151	2890	-0.426062	-0.39638	-9.70138	2.97458e-22	8.3996e-22
ENSMUSG00000027425	Csrp2bp	811	1273	-0.650459	-0.620776	-9.69897	3.04551e-22	8.59871e-22
ENSMUSG00000027978	Prss12	294	587	-0.997544	-0.967862	-9.66906	4.08099e-22	1.14892e-21
ENSMUSG00000025949	Pikfyve	562	951	-0.758875	-0.729193	-9.6638	4.29605e-22	1.2093e-21
ENSMUSG00000040929	Rfx3	2878	3729	-0.373722	-0.34404	-9.6521	4.81584e-22	1.35469e-21
ENSMUSG00000036819	Jmjd4	939	1431	-0.607827	-0.578144	-9.6481	5.00757e-22	1.40766e-21
ENSMUSG00000032012	Nectin1	1377	1967	-0.514468	-0.484786	-9.63978	5.43067e-22	1.52597e-21
ENSMUSG00000051652	Lrrc3	121	325	-1.42543	-1.39575	-9.63381	5.75543e-22	1.61656e-21
ENSMUSG00000031216	Stard8	183	422	-1.2054	-1.17572	-9.60655	7.50214e-22	2.10373e-21
ENSMUSG00000035248	Zcchc6	2557	1960	0.383599	0.413281	9.58468	9.27436e-22	2.59786e-21
ENSMUSG00000038121	Fam210a	1054	1570	-0.57489	-0.545207	-9.58466	9.27618e-22	2.59801e-21
ENSMUSG00000032528	Vipr1	605	1003	-0.729315	-0.699632	-9.57107	1.058e-21	2.96116e-21
ENSMUSG00000061462	Obscn	96	281	-1.54946	-1.51978	-9.5466	1.34028e-21	3.74765e-21
ENSMUSG00000029108	Pcdh7	987	1485	-0.589341	-0.559659	-9.54473	1.36464e-21	3.81525e-21
ENSMUSG00000047648	Fbxo30	158	381	-1.26987	-1.24018	-9.5215	1.70704e-21	4.76799e-21
ENSMUSG00000047959	Kcna3	40	177	-2.14568	-2.116	-9.51361	1.84154e-21	5.13842e-21
ENSMUSG00000051910	Sox6	482	838	-0.797917	-0.768235	-9.49276	2.24989e-21	6.26808e-21
ENSMUSG00000068922	Msto1	262	535	-1.02997	-1.00029	-9.48667	2.38528e-21	6.64255e-21
ENSMUSG00000038518	Jarid2	1044	1552	-0.572007	-0.542325	-9.4839	2.44942e-21	6.82025e-21
ENSMUSG00000050079	Rspry1	553	931	-0.751502	-0.721819	-9.47706	2.61546e-21	7.27668e-21
ENSMUSG00000011256	Adam19	348	655	-0.912408	-0.882725	-9.45378	3.268e-21	9.07744e-21
ENSMUSG00000049562	Ap5b1	32	159	-2.31288	-2.2832	-9.45155	3.33834e-21	9.27157e-21
ENSMUSG00000021203	Otub2	851	1310	-0.622336	-0.592654	-9.43908	3.76074e-21	1.04306e-20
ENSMUSG00000041794	Myrip	1817	2478	-0.447618	-0.417936	-9.43645	3.85641e-21	1.06931e-20
ENSMUSG00000005148	Klf5	564	298	0.920383	0.950065	9.4287	4.15214e-21	1.15069e-20
ENSMUSG00000045248	Med26	102	288	-1.4975	-1.46782	-9.41875	4.56495e-21	1.26356e-20
ENSMUSG00000004085	Zak	690	393	0.812067	0.841749	9.41496	4.73276e-21	1.30983e-20
ENSMUSG00000025993	Slc40a1	113	306	-1.43721	-1.40753	-9.40762	5.07506e-21	1.40419e-20
ENSMUSG00000052957	Gas1	153	370	-1.27399	-1.24431	-9.40753	5.07914e-21	1.40513e-20
ENSMUSG00000032035	Ets1	290	572	-0.979962	-0.95028	-9.39993	5.46e-21	1.50948e-20
ENSMUSG00000022799	Arhgap31	924	1399	-0.598431	-0.568749	-9.39987	5.46286e-21	1.51006e-20
ENSMUSG00000007989	Fzd3	82	253	-1.62544	-1.59576	-9.38694	6.17714e-21	1.70682e-20
ENSMUSG00000029202	Pds5a	1732	1251	0.469357	0.499039	9.38463	6.31375e-21	1.74433e-20
ENSMUSG00000037410	Tbc1d2b	271	544	-1.00531	-0.975632	-9.37027	7.23456e-21	1.99739e-20
ENSMUSG00000022637	Cblb	1824	1332	0.453512	0.483194	9.35051	8.72263e-21	2.40468e-20
ENSMUSG00000040661	Rad54l2	1194	1727	-0.532465	-0.502783	-9.33868	9.75408e-21	2.68688e-20
ENSMUSG00000027577	Chrna4	767	1199	-0.644533	-0.614851	-9.33257	1.03332e-20	2.84451e-20
ENSMUSG00000030592	Ryr1	557	929	-0.738001	-0.708319	-9.31157	1.25953e-20	3.4612e-20
ENSMUSG00000074513	Arfip1	427	757	-0.826057	-0.796375	-9.30731	1.31115e-20	3.59967e-20
ENSMUSG00000052302	Tbc1d30	1960	2636	-0.427497	-0.397814	-9.29645	1.45219e-20	3.98368e-20
ENSMUSG00000013076	Amotl1	695	1105	-0.668961	-0.639279	-9.27587	1.76172e-20	4.82445e-20
ENSMUSG00000047992	Fam69c	24	138	-2.52356	-2.49388	-9.273	1.80978e-20	4.95539e-20
ENSMUSG00000032059	Alg9	296	576	-0.960472	-0.930789	-9.27053	1.85226e-20	5.07105e-20
ENSMUSG00000027329	Spef1	86	257	-1.57936	-1.54968	-9.2613	2.01952e-20	5.52602e-20
ENSMUSG00000025078	Nhlrc2	194	428	-1.14155	-1.11187	-9.25103	2.2235e-20	6.07931e-20
ENSMUSG00000004462	Tbccd1	181	408	-1.17258	-1.1429	-9.23454	2.59387e-20	7.0816e-20
ENSMUSG00000040724	Kcna2	2992	2373	0.334398	0.36408	9.21193	3.20323e-20	8.72904e-20
ENSMUSG00000029647	Pan3	1241	1776	-0.517128	-0.487446	-9.2058	3.39136e-20	9.23558e-20
ENSMUSG00000049657	Zbtb5	215	457	-1.08786	-1.05818	-9.1827	4.20435e-20	1.14314e-19
ENSMUSG00000038648	Creb3l2	430	756	-0.81405	-0.784367	-9.18	4.31104e-20	1.17153e-19
ENSMUSG00000060371	Caln1	2540	3299	-0.3772	-0.347518	-9.16476	4.96562e-20	1.34852e-19
ENSMUSG00000066113	Adamtsl1	128	324	-1.33985	-1.31017	-9.16408	4.99715e-20	1.35691e-19
ENSMUSG00000047415	Gpr68	337	629	-0.900311	-0.870629	-9.15647	5.36219e-20	1.45583e-19
ENSMUSG00000048732	Klhl11	500	847	-0.760434	-0.730752	-9.13712	6.41401e-20	1.73705e-19
ENSMUSG00000055980	Irs1	402	715	-0.830748	-0.801065	-9.09131	9.78556e-20	2.64283e-19
ENSMUSG00000060882	Kcnd2	3829	4758	-0.313388	-0.283705	-9.08539	1.03332e-19	2.78927e-19
ENSMUSG00000033126	Ybey	74	232	-1.64853	-1.61885	-9.08256	1.06055e-19	2.86202e-19
ENSMUSG00000070056	Mfhas1	1317	1860	-0.498047	-0.468365	-9.08219	1.06408e-19	2.87117e-19
ENSMUSG00000042797	Aqp11	207	442	-1.09442	-1.06473	-9.07638	1.12242e-19	3.02701e-19
ENSMUSG00000094410	Gm38394	308	586	-0.92797	-0.898288	-9.07512	1.13554e-19	3.06199e-19
ENSMUSG00000035969	Rusc2	3999	4946	-0.306623	-0.276941	-9.0529	1.39223e-19	3.74874e-19
ENSMUSG00000090053	Palm2	752	452	0.73441	0.764092	9.04295	1.52493e-19	4.10391e-19
ENSMUSG00000039967	Zfp292	1946	1455	0.419493	0.449175	9.03128	1.69679e-19	4.56164e-19
ENSMUSG00000028354	Fmn2	3617	2953	0.292612	0.322294	9.03125	1.69717e-19	4.56207e-19
ENSMUSG00000054958	Nt5c1a	48	183	-1.93074	-1.90106	-9.0207	1.86888e-19	5.02037e-19
ENSMUSG00000029049	Morn1	182	403	-1.14684	-1.11716	-9.0112	2.03808e-19	5.46917e-19
ENSMUSG00000028943	Espn	99	273	-1.4634	-1.43372	-9.01024	2.0561e-19	5.51609e-19
ENSMUSG00000039633	Lonrf1	672	1063	-0.661608	-0.631926	-9.0047	2.16259e-19	5.7995e-19
ENSMUSG00000063362	Alg11	791	1212	-0.61564	-0.585958	-8.98699	2.54098e-19	6.80627e-19
ENSMUSG00000046793	Gpr61	371	668	-0.848429	-0.818747	-8.9539	3.43144e-19	9.17473e-19
ENSMUSG00000039156	Stim2	4710	3966	0.248042	0.277725	8.94966	3.56583e-19	9.52911e-19
ENSMUSG00000037992	Rara	264	519	-0.975197	-0.945514	-8.91631	4.8208e-19	1.28611e-18
ENSMUSG00000050840	Cdh20	689	1080	-0.648455	-0.618773	-8.90778	5.20643e-19	1.38845e-18
ENSMUSG00000001473	Tubb6	39	163	-2.06333	-2.03364	-8.90042	5.56372e-19	1.48296e-18
ENSMUSG00000035877	Zhx3	3130	3949	-0.335325	-0.305642	-8.88311	6.5014e-19	1.73132e-18
ENSMUSG00000008429	Herpud2	1036	1507	-0.540655	-0.510973	-8.85311	8.51111e-19	2.26124e-18
ENSMUSG00000032735	Ablim3	1506	1083	0.475689	0.505371	8.85224	8.57777e-19	2.27836e-18
ENSMUSG00000030170	Wnt5b	7	88	-3.65208	-3.62239	-8.84531	9.12751e-19	2.42188e-18
ENSMUSG00000027086	Fastkd1	283	543	-0.94015	-0.910468	-8.83559	9.95708e-19	2.63996e-18
ENSMUSG00000027394	Ttl	2409	1876	0.360775	0.390457	8.8242	1.10242e-18	2.92212e-18
ENSMUSG00000034732	Pabpc5	168	45	1.90046	1.93015	8.82152	1.1292e-18	2.99235e-18
ENSMUSG00000050592	Fam78a	32	147	-2.19967	-2.16999	-8.8084	1.26946e-18	3.36036e-18
ENSMUSG00000033102	Cdc14b	185	401	-1.11608	-1.08639	-8.78801	1.52239e-18	4.02392e-18
ENSMUSG00000028382	Ptbp3	872	1302	-0.578329	-0.548647	-8.77816	1.66169e-18	4.38986e-18
ENSMUSG00000038538	Ubn2	2403	3110	-0.372078	-0.342396	-8.77497	1.70948e-18	4.51437e-18
ENSMUSG00000037652	Phc3	3651	3005	0.280927	0.310609	8.76235	1.91227e-18	5.0473e-18
ENSMUSG00000066571	4931406P16Rik	471	793	-0.751594	-0.721912	-8.74749	2.18159e-18	5.75003e-18
ENSMUSG00000029163	Emilin1	40	162	-2.01792	-1.98824	-8.74349	2.26013e-18	5.95553e-18
ENSMUSG00000074575	Kcng1	991	1445	-0.544113	-0.51443	-8.72251	2.72112e-18	7.162e-18
ENSMUSG00000060862	Zbtb40	225	457	-1.02227	-0.992587	-8.71199	2.98597e-18	7.85305e-18
ENSMUSG00000047904	Sstr2	212	438	-1.04687	-1.01718	-8.70314	3.22823e-18	8.48532e-18
ENSMUSG00000060733	Ipmk	1132	1614	-0.511767	-0.482084	-8.68742	3.70761e-18	9.72857e-18
ENSMUSG00000033902	Mapkbp1	1631	2207	-0.43633	-0.406648	-8.68192	3.8913e-18	1.02067e-17
ENSMUSG00000029287	Tgfbr3	519	852	-0.715119	-0.685437	-8.66353	4.57357e-18	1.19855e-17
ENSMUSG00000039410	Prdm16	363	646	-0.831565	-0.801882	-8.64909	5.19119e-18	1.35833e-17
ENSMUSG00000048921	Zfp689	17	111	-2.70695	-2.67727	-8.64883	5.20289e-18	1.36122e-17
ENSMUSG00000036867	Smad6	25	129	-2.36737	-2.33769	-8.63458	5.8941e-18	1.5403e-17
ENSMUSG00000026923	Notch1	761	1157	-0.604421	-0.574738	-8.62934	6.17093e-18	1.61202e-17
ENSMUSG00000031026	Trim66	701	1082	-0.626214	-0.596532	-8.62874	6.2032e-18	1.62025e-17
ENSMUSG00000040452	Cdh12	685	412	0.73346	0.763142	8.62139	6.6144e-18	1.72612e-17
ENSMUSG00000028850	Gpatch3	73	220	-1.59154	-1.56185	-8.61786	6.82192e-18	1.77915e-17
ENSMUSG00000028019	Pdgfc	82	235	-1.51896	-1.48928	-8.60043	7.9415e-18	2.06903e-17
ENSMUSG00000059203	Il1rapl2	314	138	1.1861	1.21578	8.59765	8.13631e-18	2.11872e-17
ENSMUSG00000034755	Pcdh11x	217	442	-1.02635	-0.996669	-8.59697	8.18492e-18	2.13083e-17
ENSMUSG00000029333	NA	468	783	-0.742504	-0.712822	-8.59624	8.23722e-18	2.14418e-17
ENSMUSG00000041592	Sdk2	820	1228	-0.582615	-0.552933	-8.58526	9.06331e-18	2.35653e-17
ENSMUSG00000024182	Axin1	573	918	-0.679959	-0.650277	-8.58369	9.18777e-18	2.38859e-17
ENSMUSG00000085881	Gm15912	35	149	-2.08989	-2.0602	-8.58116	9.39204e-18	2.44046e-17
ENSMUSG00000028990	Lzic	196	410	-1.06477	-1.03509	-8.54203	1.31887e-17	3.4175e-17
ENSMUSG00000038602	Slc35f1	2903	2339	0.311653	0.341335	8.5406	1.33532e-17	3.4597e-17
ENSMUSG00000052759	Gpr25	559	317	0.818365	0.848048	8.5283	1.48511e-17	3.84487e-17
ENSMUSG00000040018	Cox15	590	937	-0.667334	-0.637652	-8.52232	1.56382e-17	4.04663e-17
ENSMUSG00000042581	Thsd7b	279	527	-0.917538	-0.887856	-8.52158	1.57385e-17	4.07206e-17
ENSMUSG00000032177	Pde4a	3591	4434	-0.304223	-0.274541	-8.50073	1.88396e-17	4.86952e-17
ENSMUSG00000036800	Fam135b	155	348	-1.16682	-1.13714	-8.49403	1.99591e-17	5.15692e-17
ENSMUSG00000039458	Mtmr12	1448	1979	-0.45071	-0.421028	-8.49076	2.05284e-17	5.30203e-17
ENSMUSG00000027130	Slc12a6	1615	2174	-0.428818	-0.399136	-8.46861	2.48346e-17	6.40459e-17
ENSMUSG00000026604	Ptpn14	541	872	-0.6887	-0.659017	-8.46548	2.55106e-17	6.57726e-17
ENSMUSG00000067586	S1pr3	151	341	-1.17522	-1.14554	-8.45798	2.72042e-17	7.00777e-17
ENSMUSG00000002459	Rgs20	1052	716	0.555103	0.584785	8.44415	3.06259e-17	7.88229e-17
ENSMUSG00000042207	Kdm5b	2307	2973	-0.365901	-0.336219	-8.43376	3.34729e-17	8.60965e-17
ENSMUSG00000047694	Yipf6	1328	1833	-0.464952	-0.435269	-8.42713	3.54236e-17	9.10798e-17
ENSMUSG00000031925	Maml2	1291	919	0.490352	0.520034	8.41243	4.01616e-17	1.03094e-16
ENSMUSG00000038013	Wipf2	2960	3714	-0.327377	-0.297694	-8.40227	4.37938e-17	1.12362e-16
ENSMUSG00000025776	Crispld1	375	184	1.02718	1.05687	8.39569	4.6318e-17	1.18735e-16
ENSMUSG00000038540	Tmc3	206	420	-1.02774	-0.998063	-8.38998	4.86239e-17	1.246e-16
ENSMUSG00000031024	St5	523	845	-0.69214	-0.662458	-8.3719	5.66958e-17	1.45085e-16
ENSMUSG00000041264	Uspl1	755	1137	-0.590684	-0.561001	-8.36987	5.76836e-17	1.47594e-16
ENSMUSG00000050141	Fam205c	90	243	-1.43296	-1.40328	-8.36428	6.04835e-17	1.5472e-16
ENSMUSG00000044364	Tmem74b	19	111	-2.54649	-2.51681	-8.35971	6.28733e-17	1.60734e-16
ENSMUSG00000034912	Mdga2	1554	1148	0.436864	0.466546	8.35743	6.40966e-17	1.63841e-16
ENSMUSG00000052533	Nup188	341	605	-0.827163	-0.797481	-8.33053	8.04813e-17	2.05365e-16
ENSMUSG00000058248	Kcnh1	1410	1924	-0.448414	-0.418731	-8.32959	8.11218e-17	2.06974e-16
ENSMUSG00000071064	Zfp827	1223	1702	-0.476807	-0.447124	-8.32445	8.47186e-17	2.1607e-16
ENSMUSG00000050295	Foxc1	131	307	-1.22867	-1.19899	-8.32226	8.63053e-17	2.20035e-16
ENSMUSG00000002603	Tgfb1	81	227	-1.4867	-1.45702	-8.31601	9.09756e-17	2.31856e-16
ENSMUSG00000033033	Calhm2	48	169	-1.81592	-1.78623	-8.30889	9.66013e-17	2.46041e-16
ENSMUSG00000063108	Zfp26	569	901	-0.663098	-0.633416	-8.30759	9.7669e-17	2.4873e-16
ENSMUSG00000055540	Epha6	712	1080	-0.601082	-0.5714	-8.29361	1.09864e-16	2.79441e-16
ENSMUSG00000000247	Lhx2	1740	2306	-0.406305	-0.376623	-8.26215	1.43067e-16	3.6313e-16
ENSMUSG00000022358	Fbxo32	441	734	-0.735001	-0.705319	-8.24603	1.63746e-16	4.15053e-16
ENSMUSG00000041695	Kcnj2	248	475	-0.937587	-0.907905	-8.24424	1.66207e-16	4.21238e-16
ENSMUSG00000063600	Egfem1	180	378	-1.07039	-1.04071	-8.23841	1.74521e-16	4.42147e-16
ENSMUSG00000090061	Nwd2	1125	1580	-0.49	-0.460317	-8.23834	1.74611e-16	4.4232e-16
ENSMUSG00000047342	Zfp286	791	509	0.636012	0.665694	8.2191	2.05036e-16	5.18754e-16
ENSMUSG00000004637	Wwox	374	645	-0.786261	-0.756579	-8.21839	2.06248e-16	5.21693e-16
ENSMUSG00000063455	D630045J12Rik	3202	2635	0.28117	0.310853	8.21192	2.17673e-16	5.50456e-16
ENSMUSG00000041734	Kirrel	127	298	-1.23048	-1.2008	-8.20917	2.22717e-16	5.63004e-16
ENSMUSG00000021217	Tshz3	471	771	-0.711004	-0.681322	-8.19779	2.44853e-16	6.18352e-16
ENSMUSG00000015968	Cacna1d	1510	2033	-0.429062	-0.399379	-8.19402	2.52642e-16	6.3771e-16
ENSMUSG00000074825	Itpripl1	31	134	-2.11189	-2.08221	-8.19339	2.53969e-16	6.40825e-16
ENSMUSG00000052056	Zfp217	72	209	-1.53743	-1.50775	-8.18507	2.7215e-16	6.86194e-16
ENSMUSG00000031523	Dlc1	1708	2262	-0.405291	-0.375609	-8.16234	3.28586e-16	8.2778e-16
ENSMUSG00000070047	Fat1	1604	2139	-0.415262	-0.38558	-8.13396	4.15505e-16	1.04394e-15
ENSMUSG00000025209	Peo1	312	559	-0.841302	-0.81162	-8.12959	4.30729e-16	1.08205e-15
ENSMUSG00000024298	Zfp871	381	651	-0.772867	-0.743184	-8.1292	4.32117e-16	1.08541e-15
ENSMUSG00000050600	Zfp831	1947	1506	0.370531	0.400213	8.11749	4.75917e-16	1.19441e-15
ENSMUSG00000054604	Cggbp1	1986	2580	-0.377505	-0.347823	-8.11137	5.0052e-16	1.25554e-15
ENSMUSG00000091515	Zfp422-ps	19	107	-2.49354	-2.46386	-8.10909	5.10003e-16	1.27871e-15
ENSMUSG00000057219	Armc7	84	227	-1.43423	-1.40455	-8.08977	5.97797e-16	1.49664e-15
ENSMUSG00000021990	Spata13	418	698	-0.739724	-0.710042	-8.08848	6.04116e-16	1.51191e-15
ENSMUSG00000048109	Rbm15	216	425	-0.976432	-0.946749	-8.07736	6.61835e-16	1.65495e-15
ENSMUSG00000070705	Eid2b	561	881	-0.651141	-0.621459	-8.07651	6.66493e-16	1.66639e-15
ENSMUSG00000055421	Pcdh9	3787	3185	0.249762	0.279444	8.07216	6.90643e-16	1.72636e-15
ENSMUSG00000025265	Fgd1	260	486	-0.902445	-0.872762	-8.06534	7.30331e-16	1.82445e-15
ENSMUSG00000022178	Ajuba	18	104	-2.53051	-2.50083	-8.06275	7.4596e-16	1.86327e-15
ENSMUSG00000020953	Coch	119	282	-1.24473	-1.21505	-8.06059	7.59282e-16	1.89597e-15
ENSMUSG00000079144	A130010J15Rik	66	196	-1.57032	-1.54063	-8.05326	8.06141e-16	2.01115e-15
ENSMUSG00000020411	Nipal4	102	255	-1.32193	-1.29225	-8.04365	8.72011e-16	2.17416e-15
ENSMUSG00000044641	Pard6b	65	194	-1.57755	-1.54786	-8.03959	9.01399e-16	2.24662e-15
ENSMUSG00000035378	Shq1	26	121	-2.21842	-2.18874	-8.03445	9.3996e-16	2.34159e-15
ENSMUSG00000034910	Pygo1	3805	3208	0.246222	0.275905	7.99373	1.30912e-15	3.2514e-15
ENSMUSG00000074746	Pdzd8	3154	2607	0.274792	0.304474	7.99173	1.33054e-15	3.30418e-15
ENSMUSG00000040820	Hlcs	205	406	-0.985856	-0.956174	-7.96032	1.71597e-15	4.24955e-15
ENSMUSG00000032355	Mlip	301	538	-0.837843	-0.80816	-7.9462	1.92327e-15	4.75607e-15
ENSMUSG00000048905	4930539E08Rik	61	185	-1.60064	-1.57096	-7.93622	2.08438e-15	5.15229e-15
ENSMUSG00000034973	Dopey1	929	1328	-0.515505	-0.485822	-7.93615	2.08556e-15	5.15428e-15
ENSMUSG00000038214	Bend3	177	365	-1.04415	-1.01446	-7.92733	2.23904e-15	5.52827e-15
ENSMUSG00000052372	Il1rapl1	735	473	0.635904	0.665586	7.92168	2.34329e-15	5.78292e-15
ENSMUSG00000041073	Nacad	1219	1673	-0.456739	-0.427057	-7.91028	2.5682e-15	6.33111e-15
ENSMUSG00000039372	2017-03-04	1143	814	0.489725	0.519407	7.90685	2.6399e-15	6.50631e-15
ENSMUSG00000061536	Sec22c	1234	1689	-0.452827	-0.423145	-7.88054	3.25969e-15	8.02329e-15
ENSMUSG00000074220	Zfp382	559	334	0.743	0.772682	7.87255	3.47495e-15	8.54493e-15
ENSMUSG00000040565	Btaf1	926	1321	-0.512546	-0.482864	-7.87104	3.51702e-15	8.64735e-15
ENSMUSG00000046922	Gpr6	4	65	-4.02237	-3.99269	-7.85833	3.89275e-15	9.56089e-15
ENSMUSG00000050271	D8Ertd82e	697	1041	-0.57874	-0.549057	-7.85445	4.01533e-15	9.85959e-15
ENSMUSG00000040321	Zfp770	1324	972	0.445875	0.475557	7.85091	4.13015e-15	1.01403e-14
ENSMUSG00000022829	Stxbp5l	664	1000	-0.590745	-0.561063	-7.85019	4.15397e-15	1.01964e-14
ENSMUSG00000035284	Vps13c	1793	2339	-0.383516	-0.353834	-7.84851	4.21024e-15	1.03333e-14
ENSMUSG00000005534	Insr	2860	2348	0.284583	0.314265	7.84152	4.45141e-15	1.09187e-14
ENSMUSG00000035547	Capn5	1889	2448	-0.373981	-0.344299	-7.82585	5.04249e-15	1.23553e-14
ENSMUSG00000024598	Fbn2	129	291	-1.17365	-1.14397	-7.80471	5.96376e-15	1.45952e-14
ENSMUSG00000074682	Zcchc3	214	414	-0.95202	-0.922338	-7.79951	6.21482e-15	1.52042e-14
ENSMUSG00000038866	Zcchc2	1494	1123	0.411822	0.441504	7.78839	6.78688e-15	1.6584e-14
ENSMUSG00000066800	Rnasel	216	416	-0.945552	-0.91587	-7.77221	7.71298e-15	1.88291e-14
ENSMUSG00000060981	Hist1h4h	0	58	-6.85798	-6.8283	-7.76665	8.05861e-15	1.96611e-14
ENSMUSG00000061894	Zscan20	146	315	-1.10938	-1.0797	-7.74984	9.20086e-15	2.24161e-14
ENSMUSG00000026167	Wnt10a	31	126	-2.02308	-1.9934	-7.72414	1.12611e-14	2.73932e-14
ENSMUSG00000078164	NA	9	77	-3.09686	-3.06718	-7.71338	1.22531e-14	2.97887e-14
ENSMUSG00000085007	Gm11549	111	261	-1.23349	-1.20381	-7.69788	1.38344e-14	3.36052e-14
ENSMUSG00000043929	Klhl15	531	827	-0.639175	-0.609493	-7.69033	1.46757e-14	3.56362e-14
ENSMUSG00000058881	Zfp516	422	688	-0.705166	-0.675483	-7.68538	1.52548e-14	3.70206e-14
ENSMUSG00000014426	Map3k4	1088	776	0.48755	0.517232	7.68486	1.53166e-14	3.71663e-14
ENSMUSG00000020495	Smg8	255	467	-0.872925	-0.843243	-7.67788	1.61747e-14	3.92207e-14
ENSMUSG00000008305	Tle1	1258	1705	-0.43864	-0.408958	-7.67115	1.7046e-14	4.13091e-14
ENSMUSG00000030555	Ttc23	32	127	-1.98868	-1.959	-7.66648	1.76787e-14	4.28348e-14
ENSMUSG00000071291	Zfp58	219	417	-0.929117	-0.899434	-7.6637	1.80657e-14	4.37647e-14
ENSMUSG00000037251	Pomk	719	1059	-0.558639	-0.528957	-7.65868	1.87861e-14	4.54885e-14
ENSMUSG00000028842	Ago3	1770	2298	-0.376629	-0.346947	-7.6371	2.22164e-14	5.36874e-14
ENSMUSG00000050954	Zfp169	875	598	0.549138	0.57882	7.6304	2.34033e-14	5.65223e-14
ENSMUSG00000026156	B3gat2	194	381	-0.973734	-0.944052	-7.62959	2.35499e-14	5.68697e-14
ENSMUSG00000074461	Gm10699	176	355	-1.01224	-0.982561	-7.6141	2.6554e-14	6.40491e-14
ENSMUSG00000034687	Fras1	600	910	-0.600904	-0.571222	-7.61079	2.72436e-14	6.56892e-14
ENSMUSG00000025909	Sntg1	473	750	-0.66505	-0.635368	-7.60032	2.95407e-14	7.11612e-14
ENSMUSG00000038349	Plcl1	1319	979	0.430064	0.459746	7.59633	3.04646e-14	7.33782e-14
ENSMUSG00000022749	Tbc1d23	765	1112	-0.539625	-0.509943	-7.59086	3.17799e-14	7.64836e-14
ENSMUSG00000003752	Itpkc	212	405	-0.933858	-0.904175	-7.5862	3.29429e-14	7.92362e-14
ENSMUSG00000030882	Dnhd1	167	341	-1.02992	-1.00024	-7.57349	3.63333e-14	8.72891e-14
ENSMUSG00000059921	Unc5c	1362	1821	-0.419004	-0.389322	-7.5729	3.64976e-14	8.76735e-14
ENSMUSG00000050836	NA	21	103	-2.29418	-2.2645	-7.56935	3.75083e-14	9.00855e-14
ENSMUSG00000071369	Map3k5	780	1129	-0.533499	-0.503817	-7.56481	3.88439e-14	9.32661e-14
ENSMUSG00000041040	Fam117b	3375	2843	0.247473	0.277156	7.56097	4.00075e-14	9.60377e-14
ENSMUSG00000005370	Msh6	1054	752	0.48707	0.516753	7.55744	4.1108e-14	9.86679e-14
ENSMUSG00000036019	Tmtc2	255	463	-0.860515	-0.830833	-7.54863	4.39871e-14	1.05541e-13
ENSMUSG00000038630	Zkscan16	828	1186	-0.518401	-0.488719	-7.54078	4.67177e-14	1.11975e-13
ENSMUSG00000033436	Armcx2	2499	3121	-0.320657	-0.290975	-7.5372	4.80158e-14	1.15033e-13
ENSMUSG00000094614	NA	224	420	-0.906891	-0.877208	-7.5301	5.07002e-14	1.21408e-13
ENSMUSG00000050332	Amer1	301	524	-0.799803	-0.770121	-7.52242	5.37695e-14	1.28683e-13
ENSMUSG00000053199	Arhgap20	3474	2938	0.241763	0.271446	7.52047	5.45802e-14	1.30593e-13
ENSMUSG00000042308	Setd1a	695	1023	-0.557721	-0.528039	-7.51551	5.66907e-14	1.35548e-13
ENSMUSG00000042197	Zfp451	1775	2294	-0.370046	-0.340364	-7.49422	6.66963e-14	1.59268e-13
ENSMUSG00000046152	Fut10	113	259	-1.19663	-1.16695	-7.48116	7.36715e-14	1.75761e-13
ENSMUSG00000051527	Usp29	696	455	0.613221	0.642903	7.47526	7.70539e-14	1.83745e-13
ENSMUSG00000032300	1700017B05Rik	394	644	-0.708865	-0.679183	-7.47149	7.92912e-14	1.89015e-13
ENSMUSG00000021699	Pde4d	1057	1456	-0.462035	-0.432353	-7.46409	8.38766e-14	1.99899e-13
ENSMUSG00000046743	Fat4	1516	1158	0.388635	0.418317	7.46341	8.43111e-14	2.00911e-13
ENSMUSG00000026082	Rev1	403	655	-0.700715	-0.671033	-7.45513	8.97762e-14	2.13885e-13
ENSMUSG00000030203	Dusp16	386	633	-0.713605	-0.683922	-7.45297	9.12594e-14	2.17368e-13
ENSMUSG00000046761	Fam83h	36	131	-1.8635	-1.83382	-7.44855	9.43743e-14	2.24761e-13
ENSMUSG00000074141	Il4i1	20	99	-2.30743	-2.27775	-7.44721	9.53314e-14	2.27002e-13
ENSMUSG00000022280	Rnf19a	1507	1981	-0.394549	-0.364867	-7.4339	1.05439e-13	2.50765e-13
ENSMUSG00000045174	Amer3	952	1329	-0.481308	-0.451625	-7.42417	1.13492e-13	2.69824e-13
ENSMUSG00000078349	AW011738	29	117	-2.01238	-1.9827	-7.41695	1.19844e-13	2.84761e-13
ENSMUSG00000041324	Inhba	237	105	1.1745	1.20418	7.41308	1.23399e-13	2.93173e-13
ENSMUSG00000024998	Plce1	703	463	0.602512	0.632195	7.40134	1.34816e-13	3.20076e-13
ENSMUSG00000036856	Wnt4	462	727	-0.654063	-0.62438	-7.36748	1.73887e-13	4.11936e-13
ENSMUSG00000085440	Sorbs2os	23	104	-2.17688	-2.1472	-7.36011	1.83763e-13	4.3513e-13
ENSMUSG00000048249	Crebrf	1227	1650	-0.427331	-0.397649	-7.35211	1.95096e-13	4.61753e-13
ENSMUSG00000053835	H2-T24	329	171	0.944091	0.973774	7.35071	1.97155e-13	4.66466e-13
ENSMUSG00000039089	L3mbtl3	543	828	-0.608679	-0.578996	-7.34868	2.00171e-13	4.73493e-13
ENSMUSG00000051721	BC068281	138	293	-1.08623	-1.05655	-7.34345	2.08161e-13	4.91998e-13
ENSMUSG00000074406	Zfp628	280	490	-0.807355	-0.777673	-7.336	2.20064e-13	5.19892e-13
ENSMUSG00000090290	Tarbp1	178	350	-0.975478	-0.945795	-7.32391	2.40857e-13	5.68491e-13
ENSMUSG00000056749	Nfil3	103	240	-1.22039	-1.19071	-7.31796	2.51762e-13	5.93822e-13
ENSMUSG00000032462	Pik3cb	926	1292	-0.480522	-0.45084	-7.30835	2.70445e-13	6.37451e-13
ENSMUSG00000023923	Tbc1d5	1742	1367	0.349731	0.379414	7.30548	2.76285e-13	6.50917e-13
ENSMUSG00000038233	Fam198a	63	176	-1.48215	-1.45247	-7.30538	2.76481e-13	6.51304e-13
ENSMUSG00000091243	Vgll3	186	73	1.34933	1.37902	7.29627	2.95848e-13	6.9629e-13
ENSMUSG00000038241	Cep250	2022	1620	0.319789	0.349471	7.28734	3.16141e-13	7.43201e-13
ENSMUSG00000036533	Cdc42ep3	120	265	-1.14296	-1.11328	-7.28673	3.17573e-13	7.46481e-13
ENSMUSG00000050567	Maml1	301	516	-0.777608	-0.747925	-7.27757	3.39874e-13	7.98629e-13
ENSMUSG00000062944	9130023H24Rik	42	139	-1.72662	-1.69694	-7.27035	3.58558e-13	8.4234e-13
ENSMUSG00000070733	Fryl	2237	2804	-0.325921	-0.296239	-7.26675	3.68229e-13	8.64466e-13
ENSMUSG00000000223	Drp2	2158	2714	-0.330726	-0.301044	-7.25908	3.89728e-13	9.14313e-13
ENSMUSG00000055471	Alk	98	231	-1.23704	-1.20736	-7.25885	3.90382e-13	9.15743e-13
ENSMUSG00000037995	Igsf9	53	158	-1.57586	-1.54618	-7.24962	4.17942e-13	9.79832e-13
ENSMUSG00000090498	NA	169	63	1.4236	1.45328	7.23568	4.63209e-13	1.08534e-12
ENSMUSG00000026565	Pou2f1	580	869	-0.583303	-0.553621	-7.23021	4.8225e-13	1.1297e-12
ENSMUSG00000085741	5430405H02Rik	16	87	-2.44294	-2.41326	-7.22497	5.01195e-13	1.17381e-12
ENSMUSG00000074733	Zfp950	420	668	-0.669459	-0.639777	-7.21705	5.31258e-13	1.24309e-12
ENSMUSG00000049969	Plekhf2	145	300	-1.04891	-1.01923	-7.21467	5.40639e-13	1.26489e-12
ENSMUSG00000019820	Utrn	1516	1977	-0.383043	-0.353361	-7.20655	5.7386e-13	1.34155e-12
ENSMUSG00000028890	Mtf1	1052	1436	-0.448921	-0.419239	-7.20416	5.84012e-13	1.36497e-12
ENSMUSG00000027111	Itga6	865	1213	-0.487808	-0.458125	-7.18674	6.6358e-13	1.54848e-12
ENSMUSG00000027408	Cpxm1	113	252	-1.1571	-1.12742	-7.17841	7.05292e-13	1.6446e-12
ENSMUSG00000029708	Gcc1	670	977	-0.544197	-0.514515	-7.17328	7.32242e-13	1.70638e-12
ENSMUSG00000032312	Csk	634	933	-0.557394	-0.527712	-7.17326	7.32341e-13	1.70642e-12
ENSMUSG00000005621	Zfp592	1026	1403	-0.451484	-0.421802	-7.16126	7.99402e-13	1.86078e-12
ENSMUSG00000046574	Prr12	2633	3240	-0.299286	-0.269604	-7.14193	9.20317e-13	2.13885e-12
ENSMUSG00000005225	Plekha8	322	539	-0.743225	-0.713542	-7.13847	9.43721e-13	2.19274e-12
ENSMUSG00000060510	Zfp266	2404	1977	0.282124	0.311806	7.13601	9.60778e-13	2.23187e-12
ENSMUSG00000068284	Usf3	1980	2503	-0.338158	-0.308476	-7.13408	9.74355e-13	2.26316e-12
ENSMUSG00000073627	C130036L24Rik	33	120	-1.8625	-1.83281	-7.12631	1.03097e-12	2.39438e-12
ENSMUSG00000062175	Tgif2	31	116	-1.90378	-1.8741	-7.11329	1.13308e-12	2.62916e-12
ENSMUSG00000037416	Dmxl1	1472	1920	-0.383329	-0.353646	-7.10729	1.18346e-12	2.74421e-12
ENSMUSG00000046982	Tshz1	1229	922	0.414646	0.444329	7.10564	1.19763e-12	2.77644e-12
ENSMUSG00000026313	Hdac4	661	963	-0.542886	-0.513203	-7.10515	1.20192e-12	2.78607e-12
ENSMUSG00000050910	Cdr2l	668	971	-0.539623	-0.509941	-7.09326	1.30991e-12	3.03229e-12
ENSMUSG00000060639	Hist1h4i	5	58	-3.53605	-3.50637	-7.09217	1.32021e-12	3.05563e-12
ENSMUSG00000006673	Qrich1	1977	2494	-0.335149	-0.305466	-7.05545	1.72041e-12	3.97315e-12
ENSMUSG00000044468	Fam46c	66	176	-1.41504	-1.38536	-7.04933	1.7978e-12	4.14908e-12
ENSMUSG00000074140	NA	88	211	-1.26167	-1.23199	-7.04887	1.80374e-12	4.16234e-12
ENSMUSG00000044469	Tnfaip8l1	73	187	-1.35707	-1.32739	-7.03253	2.02822e-12	4.67459e-12
ENSMUSG00000092375	A730060N03Rik	24	101	-2.07325	-2.04357	-7.0282	2.09212e-12	4.81916e-12
ENSMUSG00000095440	Fignl2	16	84	-2.39232	-2.36264	-7.01162	2.35566e-12	5.41592e-12
ENSMUSG00000034075	Zdhhc5	1287	1697	-0.398975	-0.369292	-6.95851	3.43885e-12	7.88161e-12
ENSMUSG00000022012	Enox1	1332	1020	0.385025	0.414707	6.9398	3.92662e-12	8.98955e-12
ENSMUSG00000021448	Shc3	730	1039	-0.509227	-0.479545	-6.93652	4.0189e-12	9.19979e-12
ENSMUSG00000044770	Scml4	75	188	-1.32577	-1.29609	-6.92248	4.43794e-12	1.01534e-11
ENSMUSG00000035509	Fbxl21	42	133	-1.66297	-1.63328	-6.92084	4.48962e-12	1.02693e-11
ENSMUSG00000025019	Lcor	97	222	-1.1945	-1.16482	-6.91613	4.64149e-12	1.06108e-11
ENSMUSG00000068205	Macrod2	1522	1965	-0.368561	-0.338879	-6.90751	4.9325e-12	1.12711e-11
ENSMUSG00000026384	Ptpn4	236	418	-0.824716	-0.795034	-6.90608	4.9823e-12	1.13824e-11
ENSMUSG00000020052	Ascl1	608	400	0.604071	0.633754	6.89821	5.26624e-12	1.20257e-11
ENSMUSG00000056214	Pard6g	85	203	-1.25594	-1.22626	-6.88866	5.63186e-12	1.28435e-11
ENSMUSG00000050211	Pla2g4e	130	270	-1.05445	-1.02477	-6.87503	6.19782e-12	1.41263e-11
ENSMUSG00000045968	Teddm2	6	58	-3.27302	-3.24334	-6.86608	6.59901e-12	1.50324e-11
ENSMUSG00000016262	Sertad4	386	612	-0.664931	-0.635249	-6.86441	6.67658e-12	1.52057e-11
ENSMUSG00000021375	Kif13a	895	1232	-0.461043	-0.43136	-6.85137	7.3148e-12	1.66427e-11
ENSMUSG00000025789	St8sia2	300	159	0.915936	0.945618	6.84965	7.40289e-12	1.68394e-11
ENSMUSG00000022419	Deptor	885	1220	-0.463132	-0.43345	-6.84846	7.4651e-12	1.6979e-11
ENSMUSG00000049321	Zfp2	411	643	-0.64568	-0.615998	-6.8457	7.61042e-12	1.73076e-11
ENSMUSG00000042672	Dcst1	119	253	-1.08818	-1.05849	-6.83405	8.25505e-12	1.87571e-11
ENSMUSG00000056679	Gpr173	484	734	-0.600773	-0.571091	-6.83386	8.26592e-12	1.87797e-11
ENSMUSG00000032511	Scn5a	22	94	-2.09516	-2.06547	-6.827	8.67096e-12	1.96912e-11
ENSMUSG00000092837	Rpph1	0	44	-6.45943	-6.42975	-6.8253	8.77422e-12	1.99213e-11
ENSMUSG00000021514	Zfp369	399	627	-0.652077	-0.622394	-6.82262	8.9398e-12	2.02906e-11
ENSMUSG00000035283	Adrb1	388	613	-0.65983	-0.630148	-6.82088	9.04816e-12	2.0532e-11
ENSMUSG00000024145	Pigf	29	107	-1.88349	-1.8538	-6.78159	1.18861e-11	2.68754e-11
ENSMUSG00000029111	Nelfa	429	663	-0.628031	-0.598349	-6.77287	1.26256e-11	2.85302e-11
ENSMUSG00000001280	Sp1	818	1136	-0.47379	-0.444108	-6.75848	1.39443e-11	3.14792e-11
ENSMUSG00000071661	Zbtb3	22	93	-2.07973	-2.05004	-6.7579	1.40002e-11	3.16018e-11
ENSMUSG00000028621	Cyb5rl	74	183	-1.30625	-1.27656	-6.74972	1.48126e-11	3.34246e-11
ENSMUSG00000037211	Spry1	232	408	-0.814444	-0.784762	-6.74682	1.51124e-11	3.40899e-11
ENSMUSG00000001151	Pcnt	1330	1734	-0.382678	-0.352995	-6.74257	1.55607e-11	3.50935e-11
ENSMUSG00000045822	Zswim3	149	294	-0.980504	-0.950822	-6.74226	1.55939e-11	3.51644e-11
ENSMUSG00000035878	Hykk	249	124	1.00581	1.03549	6.7278	1.72243e-11	3.87815e-11
ENSMUSG00000056268	Dennd1b	364	579	-0.669625	-0.639943	-6.72064	1.80924e-11	4.07094e-11
ENSMUSG00000042631	Xkr7	12	71	-2.56478	-2.5351	-6.71317	1.90443e-11	4.28232e-11
ENSMUSG00000079235	Ccdc13	119	250	-1.07097	-1.04128	-6.70292	2.04295e-11	4.59027e-11
ENSMUSG00000031309	Rps6ka3	1951	1589	0.296095	0.325777	6.70036	2.07901e-11	4.66773e-11
ENSMUSG00000054280	Prr14l	2131	2642	-0.3101	-0.280418	-6.69531	2.15208e-11	4.82915e-11
ENSMUSG00000000567	Sox9	1758	1414	0.314153	0.343835	6.69189	2.20299e-11	4.94232e-11
ENSMUSG00000049878	Rlf	1775	1430	0.311804	0.341486	6.68095	2.37392e-11	5.31884e-11
ENSMUSG00000093910	Zfp853	84	197	-1.22973	-1.20005	-6.67128	2.5358e-11	5.67905e-11
ENSMUSG00000040624	Plekhg1	926	1259	-0.443194	-0.413512	-6.66003	2.73781e-11	6.12813e-11
ENSMUSG00000026768	Itga8	908	661	0.458042	0.487724	6.65385	2.85526e-11	6.38754e-11
ENSMUSG00000040435	Ppp1r15a	269	454	-0.755086	-0.725404	-6.6467	2.99739e-11	6.70259e-11
ENSMUSG00000028096	Gpr89	454	689	-0.601812	-0.572129	-6.63191	3.31376e-11	7.40199e-11
ENSMUSG00000049672	Zbtb14	695	983	-0.500178	-0.470496	-6.63006	3.3554e-11	7.49257e-11
ENSMUSG00000037085	Trmt12	144	284	-0.979822	-0.95014	-6.62264	3.52847e-11	7.87134e-11
ENSMUSG00000070509	Rgma	1259	1645	-0.385809	-0.356127	-6.62192	3.5457e-11	7.90808e-11
ENSMUSG00000024754	Tmem2	516	765	-0.568089	-0.538406	-6.61476	3.72164e-11	8.29687e-11
ENSMUSG00000020178	Adora2a	10	65	-2.70044	-2.67076	-6.60975	3.84975e-11	8.58062e-11
ENSMUSG00000033209	Ttc28	1135	861	0.398607	0.428289	6.60032	4.10265e-11	9.13639e-11
ENSMUSG00000045441	Gprin3	135	49	1.46211	1.49179	6.5942	4.27559e-11	9.52048e-11
ENSMUSG00000025010	Ccnj	263	443	-0.752244	-0.722562	-6.54318	6.02244e-11	1.33596e-10
ENSMUSG00000054976	Nyap2	1014	1356	-0.4193	-0.389617	-6.53946	6.17417e-11	1.36932e-10
ENSMUSG00000027971	Ndst4	332	532	-0.680243	-0.650561	-6.53695	6.2788e-11	1.39238e-10
ENSMUSG00000034485	Uaca	641	438	0.549393	0.579076	6.53347	6.42648e-11	1.42452e-10
ENSMUSG00000090523	Gypc	14	73	-2.38247	-2.35279	-6.5203	7.0167e-11	1.55334e-10
ENSMUSG00000055717	Slain1	1253	1632	-0.381255	-0.351572	-6.51648	7.19742e-11	1.59249e-10
ENSMUSG00000071757	Zhx2	1102	836	0.398549	0.428232	6.50285	7.88135e-11	1.74306e-10
ENSMUSG00000004768	Rab23	825	1132	-0.456408	-0.426726	-6.50207	7.92209e-11	1.7517e-10
ENSMUSG00000087088	Gm16638	26	97	-1.89947	-1.86979	-6.49459	8.32612e-11	1.83985e-10
ENSMUSG00000039117	Taf4	507	749	-0.56298	-0.533298	-6.48885	8.64923e-11	1.91042e-10
ENSMUSG00000048004	Tmem196	51	141	-1.46713	-1.43744	-6.488	8.69848e-11	1.92069e-10
ENSMUSG00000053347	Zfp943	1068	807	0.404271	0.433953	6.48085	9.1208e-11	2.01286e-10
ENSMUSG00000044794	NA	123	250	-1.02327	-0.993588	-6.44897	1.12612e-10	2.48122e-10
ENSMUSG00000015133	Lrrk1	87	197	-1.17911	-1.14943	-6.44615	1.1473e-10	2.52762e-10
ENSMUSG00000041460	Cacna2d4	57	150	-1.39593	-1.36625	-6.43937	1.19974e-10	2.64188e-10
ENSMUSG00000064043	Trerf1	1588	1274	0.317846	0.347528	6.42429	1.32483e-10	2.91282e-10
ENSMUSG00000022672	Prkdc	764	1056	-0.466965	-0.437283	-6.42361	1.33076e-10	2.92554e-10
ENSMUSG00000037868	Egr2	613	418	0.552384	0.582066	6.41884	1.37314e-10	3.01644e-10
ENSMUSG00000082226	Gm715	20	84	-2.07039	-2.04071	-6.40369	1.51667e-10	3.32608e-10
ENSMUSG00000033257	Ttll4	696	973	-0.483352	-0.45367	-6.37893	1.78329e-10	3.90411e-10
ENSMUSG00000025856	Pdgfa	1042	1380	-0.405313	-0.375631	-6.37569	1.82141e-10	3.98545e-10
ENSMUSG00000086441	Gm15046	6	52	-3.11548	-3.08579	-6.35664	2.06211e-10	4.50638e-10
ENSMUSG00000048562	Sp8	15	73	-2.28293	-2.25325	-6.3531	2.11024e-10	4.60863e-10
ENSMUSG00000074798	NA	1	38	-5.24793	-5.21825	-6.35027	2.14934e-10	4.69151e-10
ENSMUSG00000020080	Hkdc1	104	220	-1.08092	-1.05124	-6.33706	2.3419e-10	5.10913e-10
ENSMUSG00000041930	Fam222a	134	263	-0.97283	-0.943148	-6.33385	2.39115e-10	5.21381e-10
ENSMUSG00000075224	Lrrc55	517	341	0.600393	0.630075	6.32817	2.48092e-10	5.40782e-10
ENSMUSG00000041328	Pcf11	2142	1786	0.262226	0.291909	6.32785	2.48599e-10	5.41774e-10
ENSMUSG00000029651	Mtus2	1827	1498	0.286439	0.316121	6.30229	2.93277e-10	6.37723e-10
ENSMUSG00000055125	M5C1000I18Rik	122	245	-1.0059	-0.976218	-6.29146	3.14493e-10	6.83278e-10
ENSMUSG00000034462	Pkd2	1691	2117	-0.324145	-0.294462	-6.27812	3.42693e-10	7.43839e-10
ENSMUSG00000017969	Ptgis	24	90	-1.90689	-1.87721	-6.27261	3.5505e-10	7.70457e-10
ENSMUSG00000039115	Itga9	119	240	-1.01207	-0.982391	-6.2596	3.8596e-10	8.3599e-10
ENSMUSG00000039164	Naif1	75	175	-1.22239	-1.19271	-6.25723	3.91865e-10	8.48421e-10
ENSMUSG00000046808	Atp10d	61	153	-1.32665	-1.29697	-6.24823	4.15122e-10	8.98162e-10
ENSMUSG00000000628	Hk2	169	309	-0.870584	-0.840901	-6.2306	4.64659e-10	1.00339e-09
ENSMUSG00000034247	Plekhm1	711	984	-0.468809	-0.439127	-6.22491	4.81838e-10	1.03994e-09
ENSMUSG00000048988	Elfn1	1237	968	0.353767	0.383449	6.21724	5.05988e-10	1.09149e-09
ENSMUSG00000084808	9430091E24Rik	62	154	-1.31259	-1.28291	-6.21579	5.10678e-10	1.10138e-09
ENSMUSG00000028518	Prkaa2	1304	1672	-0.358631	-0.328949	-6.19566	5.80403e-10	1.24939e-09
ENSMUSG00000021478	Drd1	98	208	-1.08573	-1.05605	-6.18484	6.21642e-10	1.33663e-09
ENSMUSG00000030509	Asb7	593	841	-0.504074	-0.474391	-6.17911	6.44644e-10	1.38551e-09
ENSMUSG00000023845	Lnpep	243	406	-0.740523	-0.710841	-6.17489	6.62076e-10	1.42238e-09
ENSMUSG00000026525	Opn3	11	62	-2.49476	-2.46508	-6.17447	6.63859e-10	1.42606e-09
ENSMUSG00000046352	Gjb2	210	362	-0.7856	-0.755918	-6.1522	7.64159e-10	1.63963e-09
ENSMUSG00000034177	Rnf43	59	148	-1.32681	-1.29713	-6.14588	7.95232e-10	1.70542e-09
ENSMUSG00000042292	Mkl1	2021	2479	-0.294689	-0.265007	-6.14545	7.97394e-10	1.70988e-09
ENSMUSG00000085795	Zfp703	748	1024	-0.453106	-0.423423	-6.13978	8.26381e-10	1.77167e-09
ENSMUSG00000038384	Setd1b	2357	1997	0.239117	0.2688	6.13689	8.41513e-10	1.80354e-09
ENSMUSG00000024713	Pcsk5	934	703	0.409898	0.43958	6.13325	8.61026e-10	1.84517e-09
ENSMUSG00000027806	Tsc22d2	1284	1645	-0.357442	-0.32776	-6.12449	9.09755e-10	1.94858e-09
ENSMUSG00000009376	Met	112	227	-1.01919	-0.989511	-6.12427	9.10975e-10	1.95099e-09
ENSMUSG00000045005	Fzd5	23	86	-1.9027	-1.87302	-6.12239	9.21792e-10	1.97395e-09
ENSMUSG00000030043	Tacr1	138	56	1.30117	1.33085	6.11602	9.59407e-10	2.05322e-09
ENSMUSG00000071669	Snx29	99	208	-1.07108	-1.0414	-6.11456	9.68221e-10	2.07165e-09
ENSMUSG00000005533	Igf1r	847	1139	-0.427334	-0.397652	-6.10847	1.0059e-09	2.15137e-09
ENSMUSG00000039987	Phtf2	368	563	-0.613429	-0.583747	-6.10434	1.03229e-09	2.2069e-09
ENSMUSG00000008845	Cd163	262	144	0.863498	0.89318	6.10138	1.05155e-09	2.24785e-09
ENSMUSG00000053004	Hrh1	114	229	-1.00631	-0.976632	-6.08469	1.16714e-09	2.49234e-09
ENSMUSG00000051000	Fam160a1	166	301	-0.85858	-0.828898	-6.07426	1.24564e-09	2.65832e-09
ENSMUSG00000056752	Dnah9	509	735	-0.530079	-0.500396	-6.06584	1.31264e-09	2.79868e-09
ENSMUSG00000070867	Trabd2b	140	265	-0.920566	-0.890883	-6.06021	1.35947e-09	2.89763e-09
ENSMUSG00000045775	Slc16a5	9	56	-2.63743	-2.60775	-6.05613	1.39434e-09	2.97135e-09
ENSMUSG00000091994	E130317F20Rik	54	138	-1.35364	-1.32395	-6.02926	1.64715e-09	3.50355e-09
ENSMUSG00000085953	Gm15496	135	55	1.29546	1.32514	6.02917	1.64801e-09	3.50502e-09
ENSMUSG00000048485	Zbtb8b	70	163	-1.21945	-1.18976	-6.02705	1.66984e-09	3.55036e-09
ENSMUSG00000034575	Papd7	1198	1541	-0.363239	-0.333557	-6.0265	1.67552e-09	3.56206e-09
ENSMUSG00000041961	Znrf3	448	659	-0.55678	-0.527097	-6.02223	1.72033e-09	3.65658e-09
ENSMUSG00000000957	Mmp14	305	481	-0.657228	-0.627545	-6.01978	1.74653e-09	3.71149e-09
ENSMUSG00000046997	Spsb4	36	108	-1.58496	-1.55528	-6.01953	1.74925e-09	3.71649e-09
ENSMUSG00000053263	Gm12592	27	92	-1.76867	-1.73899	-6.01738	1.77257e-09	3.76527e-09
ENSMUSG00000025352	Gdf11	1590	1297	0.293848	0.323531	6.00939	1.86223e-09	3.95287e-09
ENSMUSG00000022997	Wnt1	2	37	-4.20945	-4.17977	-6.00873	1.86986e-09	3.96825e-09
ENSMUSG00000007805	Twist2	11	60	-2.44746	-2.41778	-6.00654	1.89526e-09	4.0211e-09
ENSMUSG00000020694	Tlk2	2170	1832	0.244276	0.273958	5.99604	2.02192e-09	4.28609e-09
ENSMUSG00000048602	Morc2b	154	68	1.17932	1.20901	5.99458	2.04018e-09	4.3239e-09
ENSMUSG00000033949	Trim36	185	324	-0.808469	-0.778786	-5.9727	2.33354e-09	4.93497e-09
ENSMUSG00000072591	5930412G12Rik	9	55	-2.61143	-2.58175	-5.96881	2.38985e-09	5.05354e-09
ENSMUSG00000038702	Dsel	478	693	-0.535845	-0.506162	-5.9519	2.65044e-09	5.59883e-09
ENSMUSG00000036469	2017-03-01	1706	1407	0.277995	0.307678	5.93602	2.92017e-09	6.16165e-09
ENSMUSG00000068699	Flnc	41	115	-1.48794	-1.45826	-5.92279	3.1652e-09	6.67388e-09
ENSMUSG00000078722	Gm12394	59	144	-1.28728	-1.2576	-5.91791	3.26052e-09	6.87275e-09
ENSMUSG00000041216	Clvs1	288	456	-0.662965	-0.633283	-5.90896	3.4427e-09	7.25304e-09
ENSMUSG00000044461	Shisa2	51	131	-1.361	-1.33132	-5.89948	3.64647e-09	7.67606e-09
ENSMUSG00000037857	Nufip2	1170	1501	-0.359415	-0.329733	-5.88348	4.01723e-09	8.44701e-09
ENSMUSG00000046794	Ppp1r3b	35	104	-1.57116	-1.54147	-5.86859	4.39508e-09	9.23021e-09
ENSMUSG00000044229	Nxpe4	271	433	-0.676074	-0.646392	-5.86387	4.52203e-09	9.49294e-09
ENSMUSG00000035033	Tbr1	1825	2240	-0.295602	-0.26592	-5.86089	4.60406e-09	9.66317e-09
ENSMUSG00000063049	Ing2	1203	954	0.334575	0.364258	5.84374	5.10419e-09	1.06976e-08
ENSMUSG00000038002	Cramp1l	1308	1656	-0.34034	-0.310658	-5.84158	5.17075e-09	1.0836e-08
ENSMUSG00000034310	Tmem132d	286	451	-0.657112	-0.62743	-5.82807	5.60704e-09	1.17407e-08
ENSMUSG00000021245	Mlh3	700	953	-0.445121	-0.415439	-5.81945	5.90411e-09	1.23552e-08
ENSMUSG00000061533	Cep128	320	194	0.722015	0.751697	5.81573	6.03684e-09	1.26214e-08
ENSMUSG00000071286	NA	428	627	-0.550855	-0.521172	-5.81413	6.09517e-09	1.27408e-08
ENSMUSG00000049971	Glt1d1	641	881	-0.458818	-0.429135	-5.76606	8.11443e-09	1.68965e-08
ENSMUSG00000065590	Mir212	0	31	-5.9542	-5.92451	-5.76179	8.32251e-09	1.73192e-08
ENSMUSG00000055026	Gabrg3	1141	902	0.339099	0.368782	5.75732	8.54581e-09	1.77767e-08
ENSMUSG00000062151	Unc13c	653	894	-0.453192	-0.42351	-5.7379	9.58604e-09	1.99023e-08
ENSMUSG00000055660	Mettl4	128	241	-0.912889	-0.883207	-5.7371	9.6312e-09	1.999e-08
ENSMUSG00000046994	Mars2	156	279	-0.838719	-0.809037	-5.72761	1.01853e-08	2.11294e-08
ENSMUSG00000040372	Gpr63	209	349	-0.739724	-0.710042	-5.7194	1.06901e-08	2.21632e-08
ENSMUSG00000000282	Mnt	1435	1792	-0.32052	-0.290838	-5.7086	1.13906e-08	2.35989e-08
ENSMUSG00000075327	Zbtb2	324	495	-0.611435	-0.581752	-5.70624	1.15497e-08	2.39262e-08
ENSMUSG00000063047	Zfp780b	113	219	-0.954608	-0.924926	-5.68605	1.30013e-08	2.68819e-08
ENSMUSG00000030527	Crtc3	719	969	-0.430505	-0.400823	-5.676	1.37879e-08	2.84939e-08
ENSMUSG00000033730	Egr3	1061	1365	-0.363476	-0.333794	-5.67571	1.38117e-08	2.85373e-08
ENSMUSG00000074925	Ptar1	28	89	-1.66838	-1.6387	-5.67489	1.38775e-08	2.86704e-08
ENSMUSG00000087431	Gm16054	31	94	-1.60039	-1.57071	-5.65641	1.54573e-08	3.18895e-08
ENSMUSG00000046417	Lrrc75a	119	226	-0.925361	-0.895679	-5.62198	1.88783e-08	3.88186e-08
ENSMUSG00000086714	0610009E02Rik	6	44	-2.87447	-2.84479	-5.62047	1.90437e-08	3.9149e-08
ENSMUSG00000062312	Erbb2	38	105	-1.46632	-1.43664	-5.59644	2.18792e-08	4.48459e-08
ENSMUSG00000070808	Gltscr1	1152	919	0.326004	0.355686	5.59226	2.24133e-08	4.59316e-08
ENSMUSG00000039529	Atp8b1	55	132	-1.26303	-1.23335	-5.58012	2.40349e-08	4.92155e-08
ENSMUSG00000024421	Lama3	124	232	-0.903785	-0.874102	-5.57972	2.409e-08	4.93234e-08
ENSMUSG00000036913	Trim67	192	323	-0.750428	-0.720746	-5.57483	2.47775e-08	5.06907e-08
ENSMUSG00000051617	Krt9	404	267	0.597516	0.627198	5.57124	2.52936e-08	5.17157e-08
ENSMUSG00000016619	Nup50	1323	1657	-0.324761	-0.295078	-5.5653	2.61694e-08	5.34852e-08
ENSMUSG00000075592	Nynrin	429	619	-0.528962	-0.49928	-5.55528	2.77169e-08	5.66253e-08
ENSMUSG00000029335	Bmp3	131	241	-0.879466	-0.849784	-5.55205	2.82331e-08	5.76571e-08
ENSMUSG00000007033	Hspa1l	29	89	-1.61775	-1.58807	-5.54803	2.88903e-08	5.89874e-08
ENSMUSG00000043251	Exoc3l	74	160	-1.11247	-1.08279	-5.53612	3.09239e-08	6.30583e-08
ENSMUSG00000021010	Npas3	433	623	-0.524865	-0.495183	-5.5314	3.17691e-08	6.47498e-08
ENSMUSG00000090958	Lrrc32	46	117	-1.3468	-1.31712	-5.52947	3.21192e-08	6.54567e-08
ENSMUSG00000058656	Samd12	90	183	-1.02385	-0.994164	-5.52019	3.38624e-08	6.89479e-08
ENSMUSG00000022376	Adcy8	773	1025	-0.407084	-0.377401	-5.51895	3.41024e-08	6.94228e-08
ENSMUSG00000034295	Fhod3	759	1008	-0.409324	-0.379642	-5.50334	3.72652e-08	7.57489e-08
ENSMUSG00000036356	Csgalnact1	365	539	-0.562389	-0.532707	-5.49899	3.81967e-08	7.75886e-08
ENSMUSG00000038872	Zfhx3	456	312	0.547488	0.57717	5.49424	3.92388e-08	7.96898e-08
ENSMUSG00000078821	NA	49	121	-1.30415	-1.27447	-5.48148	4.21783e-08	8.55921e-08
ENSMUSG00000070392	Gm20634	0	28	-5.80735	-5.77767	-5.47781	4.30624e-08	8.73472e-08
ENSMUSG00000089872	Rps6kc1	1195	1507	-0.334669	-0.304987	-5.47622	4.34497e-08	8.80938e-08
ENSMUSG00000063382	Bcl9l	1223	1538	-0.330631	-0.300949	-5.46284	4.68565e-08	9.48423e-08
ENSMUSG00000043639	Rbm20	55	130	-1.24101	-1.21133	-5.45959	4.77237e-08	9.65691e-08
ENSMUSG00000095375	NA	689	924	-0.423389	-0.393707	-5.45095	5.01007e-08	1.01319e-07
ENSMUSG00000070823	Gm1043	8	47	-2.55459	-2.52491	-5.4496	5.04842e-08	1.0207e-07
ENSMUSG00000049764	Zfp280b	502	703	-0.485837	-0.456155	-5.44945	5.0525e-08	1.02127e-07
ENSMUSG00000050663	Trhde	1067	1359	-0.348985	-0.319303	-5.43098	5.60446e-08	1.1315e-07
ENSMUSG00000074873	AI606181	188	314	-0.740032	-0.71035	-5.4271	5.72783e-08	1.15596e-07
ENSMUSG00000037533	Rapgef6	1290	1611	-0.320585	-0.290903	-5.41378	6.17078e-08	1.24425e-07
ENSMUSG00000037892	Pcdh18	119	221	-0.893085	-0.863403	-5.38916	7.07877e-08	1.42371e-07
ENSMUSG00000063450	Syne2	887	1150	-0.374628	-0.344946	-5.37321	7.73452e-08	1.55241e-07
ENSMUSG00000000266	Mid2	1139	918	0.311202	0.340884	5.34289	9.14752e-08	1.83244e-07
ENSMUSG00000016200	Syt14	109	206	-0.918316	-0.888634	-5.33174	9.72745e-08	1.94767e-07
ENSMUSG00000063760	Rnf217	80	165	-1.04439	-1.01471	-5.331	9.76721e-08	1.95544e-07
ENSMUSG00000071860	2900055J20Rik	63	140	-1.152	-1.12232	-5.33098	9.76864e-08	1.95553e-07
ENSMUSG00000031994	Adamts8	102	196	-0.942285	-0.912602	-5.31886	1.0442e-07	2.0879e-07
ENSMUSG00000019785	Clvs2	974	1247	-0.356468	-0.326786	-5.31738	1.0527e-07	2.10448e-07
ENSMUSG00000045875	Adra1a	171	289	-0.757073	-0.727391	-5.31575	1.06218e-07	2.12322e-07
ENSMUSG00000028364	Tnc	583	425	0.456033	0.485715	5.31155	1.08697e-07	2.17237e-07
ENSMUSG00000027434	Nkx2-2	100	193	-0.948601	-0.918919	-5.30871	1.10402e-07	2.2058e-07
ENSMUSG00000040270	Bach2	372	541	-0.540326	-0.510644	-5.30124	1.15016e-07	2.29709e-07
ENSMUSG00000035594	Chrna5	98	190	-0.955146	-0.925464	-5.29879	1.1657e-07	2.32767e-07
ENSMUSG00000036180	Gatad2a	852	1106	-0.376426	-0.346744	-5.29524	1.18863e-07	2.37298e-07
ENSMUSG00000031016	Wee1	248	387	-0.641993	-0.612311	-5.28247	1.27456e-07	2.54085e-07
ENSMUSG00000056004	9330182L06Rik	1762	1495	0.237068	0.266751	5.26744	1.38342e-07	2.75386e-07
ENSMUSG00000055491	Pprc1	733	966	-0.39821	-0.368528	-5.23984	1.6072e-07	3.19407e-07
ENSMUSG00000048482	Bdnf	1084	1368	-0.335703	-0.306021	-5.23432	1.65598e-07	3.28878e-07
ENSMUSG00000039497	Dse	112	208	-0.893085	-0.863403	-5.22825	1.7112e-07	3.39713e-07
ENSMUSG00000048915	Efna5	31	88	-1.50524	-1.47555	-5.22683	1.72443e-07	3.42274e-07
ENSMUSG00000030145	Zfp248	603	445	0.438353	0.468035	5.22123	1.7774e-07	3.52482e-07
ENSMUSG00000074480	Mex3a	424	292	0.538096	0.567778	5.22023	1.78697e-07	3.54312e-07
ENSMUSG00000000305	Cdh4	296	445	-0.588208	-0.558526	-5.21531	1.83506e-07	3.63742e-07
ENSMUSG00000003228	Grk5	222	352	-0.665016	-0.635334	-5.20654	1.92392e-07	3.81099e-07
ENSMUSG00000061859	Inadl	161	273	-0.76184	-0.732158	-5.19607	2.03543e-07	4.02721e-07
ENSMUSG00000091387	Gcnt4	198	321	-0.697073	-0.667391	-5.19393	2.059e-07	4.07345e-07
ENSMUSG00000027568	Ntsr1	158	269	-0.767682	-0.737999	-5.19376	2.06093e-07	4.07669e-07
ENSMUSG00000041911	Dlx1	868	1119	-0.366443	-0.336761	-5.18188	2.19664e-07	4.34117e-07
ENSMUSG00000003545	Fosb	383	550	-0.522087	-0.492405	-5.17056	2.33393e-07	4.60852e-07
ENSMUSG00000037110	Ralgapa2	908	1164	-0.358327	-0.328645	-5.16493	2.40527e-07	4.74483e-07
ENSMUSG00000030064	Frmd4b	1196	978	0.290311	0.319993	5.15807	2.49512e-07	4.91971e-07
ENSMUSG00000023391	Dlx2	63	137	-1.12075	-1.09107	-5.15455	2.54247e-07	5.01162e-07
ENSMUSG00000053465	Hs6st3	519	712	-0.456143	-0.42646	-5.15367	2.55442e-07	5.03374e-07
ENSMUSG00000047603	Zfp235	275	417	-0.600616	-0.570934	-5.14964	2.60988e-07	5.14058e-07
ENSMUSG00000028080	Lrba	1065	1342	-0.333531	-0.303849	-5.14947	2.61221e-07	5.14466e-07
ENSMUSG00000028532	Cachd1	1700	1444	0.235464	0.265146	5.14424	2.68607e-07	5.2876e-07
ENSMUSG00000039163	Cmc1	297	444	-0.580097	-0.550415	-5.14102	2.73257e-07	5.37811e-07
ENSMUSG00000038126	Mphosph9	1326	1098	0.272203	0.301885	5.13993	2.74838e-07	5.40871e-07
ENSMUSG00000039738	Slx4	797	1035	-0.376979	-0.347297	-5.13013	2.89546e-07	5.69326e-07
ENSMUSG00000032409	Atr	303	451	-0.57381	-0.544127	-5.12778	2.93174e-07	5.76239e-07
ENSMUSG00000026494	Kif26b	299	446	-0.576898	-0.547216	-5.12548	2.96782e-07	5.83162e-07
ENSMUSG00000033458	Fan1	238	370	-0.636564	-0.606881	-5.12416	2.98874e-07	5.87217e-07
ENSMUSG00000058298	Mcm9	152	259	-0.768881	-0.739199	-5.10352	3.33387e-07	6.53406e-07
ENSMUSG00000034573	Ptpn13	486	671	-0.465356	-0.435674	-5.10302	3.34281e-07	6.55094e-07
ENSMUSG00000050558	Prokr2	219	128	0.774787	0.804469	5.10206	3.35967e-07	6.58275e-07
ENSMUSG00000040183	Ankrd6	938	1195	-0.349351	-0.319669	-5.09825	3.42809e-07	6.71551e-07
ENSMUSG00000084824	Gm16344	129	228	-0.821663	-0.791981	-5.08357	3.7041e-07	7.25034e-07
ENSMUSG00000055833	1700034H15Rik	163	86	0.922463	0.952146	5.07806	3.81314e-07	7.46236e-07
ENSMUSG00000026135	Zfp142	813	1051	-0.370435	-0.340753	-5.07798	3.81471e-07	7.46437e-07
ENSMUSG00000026383	Epb41l5	202	323	-0.677179	-0.647497	-5.07224	3.93167e-07	7.69103e-07
ENSMUSG00000003154	Foxj2	1612	1366	0.238894	0.268577	5.07111	3.95501e-07	7.73595e-07
ENSMUSG00000035164	Zc3h12c	307	454	-0.564454	-0.534771	-5.06455	4.09363e-07	8.00177e-07
ENSMUSG00000085455	NA	8	43	-2.42626	-2.39658	-5.05888	4.21734e-07	8.23576e-07
ENSMUSG00000031577	Tti2	343	497	-0.535037	-0.505355	-5.03308	4.82665e-07	9.40778e-07
ENSMUSG00000032782	Cntrob	473	653	-0.465243	-0.435561	-5.03289	4.83138e-07	9.41611e-07
ENSMUSG00000033713	Foxn3	572	769	-0.426968	-0.397286	-5.01488	5.30679e-07	1.0327e-06
ENSMUSG00000060275	Nrg2	163	271	-0.733421	-0.703739	-5.00062	5.71462e-07	1.11028e-06
ENSMUSG00000075511	1700001L05Rik	41	101	-1.30066	-1.27098	-4.99731	5.81351e-07	1.12923e-06
ENSMUSG00000079055	Slc8a3	1062	863	0.299351	0.329034	4.99002	6.03745e-07	1.17178e-06
ENSMUSG00000018387	Shroom1	154	259	-0.750022	-0.72034	-4.9896	6.05051e-07	1.17421e-06
ENSMUSG00000039683	Sdk1	181	294	-0.699826	-0.670144	-4.98882	6.07482e-07	1.17881e-06
ENSMUSG00000024420	Zfp521	204	323	-0.662965	-0.633283	-4.97313	6.58821e-07	1.27735e-06
ENSMUSG00000053626	Tll1	57	125	-1.13289	-1.10321	-4.96796	6.76626e-07	1.31089e-06
ENSMUSG00000087535	Zmiz1os1	17	60	-1.81943	-1.78975	-4.95751	7.14029e-07	1.38218e-06
ENSMUSG00000073682	Gm10563	34	5	2.76553	2.79522	4.94709	7.53312e-07	1.45733e-06
ENSMUSG00000020941	Map3k14	71	145	-1.03016	-1.00048	-4.93955	7.83027e-07	1.51403e-06
ENSMUSG00000045333	Zfp423	326	473	-0.536968	-0.507286	-4.92716	8.34322e-07	1.6117e-06
ENSMUSG00000047787	Flrt1	905	1149	-0.344389	-0.314707	-4.9258	8.40167e-07	1.62284e-06
ENSMUSG00000031821	Gins2	11	48	-2.12553	-2.09585	-4.92425	8.46826e-07	1.63555e-06
ENSMUSG00000061578	Ksr2	288	426	-0.564785	-0.535102	-4.90864	9.17084e-07	1.76925e-06
ENSMUSG00000028030	Tbck	419	584	-0.479018	-0.449336	-4.89838	9.6628e-07	1.86364e-06
ENSMUSG00000021009	Ptpn21	437	311	0.490719	0.520401	4.89748	9.7073e-07	1.87187e-06
ENSMUSG00000051951	Xkr4	360	513	-0.510962	-0.48128	-4.89021	1.00731e-06	1.94131e-06
ENSMUSG00000053091	Lins1	295	434	-0.55698	-0.527298	-4.88887	1.01419e-06	1.95402e-06
ENSMUSG00000020319	Wdpcp	133	229	-0.783921	-0.754239	-4.88375	1.04084e-06	2.00425e-06
ENSMUSG00000034610	Zcchc11	1355	1137	0.253061	0.282743	4.88254	1.04726e-06	2.01604e-06
ENSMUSG00000026321	Tnfrsf11a	88	168	-0.932886	-0.903204	-4.88153	1.05264e-06	2.02601e-06
ENSMUSG00000068115	Ninl	144	243	-0.754888	-0.725205	-4.86157	1.1646e-06	2.23817e-06
ENSMUSG00000079043	Fastkd5	45	105	-1.22239	-1.19271	-4.84683	1.2545e-06	2.40846e-06
ENSMUSG00000033871	Ppargc1b	330	475	-0.525461	-0.495779	-4.8352	1.3301e-06	2.55123e-06
ENSMUSG00000041353	Tmem29	121	212	-0.809057	-0.779375	-4.83448	1.33495e-06	2.56004e-06
ENSMUSG00000056899	Immp2l	42	100	-1.25154	-1.22186	-4.8212	1.42699e-06	2.7335e-06
ENSMUSG00000034731	Dgkh	182	291	-0.677081	-0.647398	-4.81378	1.48103e-06	2.83463e-06
ENSMUSG00000071856	Mcc	984	800	0.298658	0.328341	4.79373	1.63712e-06	3.12785e-06
ENSMUSG00000074273	NA	4	31	-2.9542	-2.92451	-4.78334	1.72407e-06	3.29154e-06
ENSMUSG00000033149	Phldb2	287	421	-0.552769	-0.523087	-4.78012	1.75186e-06	3.34367e-06
ENSMUSG00000085151	1110018N20Rik	47	107	-1.18688	-1.1572	-4.77639	1.78471e-06	3.40415e-06
ENSMUSG00000025938	Slco5a1	64	132	-1.04439	-1.01471	-4.76819	1.85887e-06	3.54297e-06
ENSMUSG00000046269	Usp27x	809	643	0.331321	0.361003	4.75201	2.01404e-06	3.83412e-06
ENSMUSG00000032316	Clk3	758	973	-0.360242	-0.33056	-4.74813	2.05305e-06	3.90729e-06
ENSMUSG00000062991	Nrg1	134	69	0.957565	0.987247	4.74501	2.08499e-06	3.96698e-06
ENSMUSG00000073910	Mob3b	182	289	-0.667131	-0.637449	-4.73163	2.22722e-06	4.23171e-06
ENSMUSG00000026834	Acvr1c	402	558	-0.47307	-0.443387	-4.72959	2.24976e-06	4.2714e-06
ENSMUSG00000062012	Zfp13	464	631	-0.443515	-0.413833	-4.71832	2.37803e-06	4.51158e-06
ENSMUSG00000026312	Cdh7	191	300	-0.65139	-0.621708	-4.71464	2.42142e-06	4.59221e-06
ENSMUSG00000019990	Pde7b	668	518	0.366896	0.396578	4.71445	2.42364e-06	4.59601e-06
ENSMUSG00000021466	Ptch1	857	1084	-0.338998	-0.309315	-4.70687	2.51552e-06	4.76453e-06
ENSMUSG00000067028	Cntnap5b	266	393	-0.563103	-0.533421	-4.70124	2.58586e-06	4.89415e-06
ENSMUSG00000041702	Btbd7	341	484	-0.505235	-0.475553	-4.69811	2.62577e-06	4.9665e-06
ENSMUSG00000029337	Fgf5	87	163	-0.905785	-0.876102	-4.68602	2.78567e-06	5.26264e-06
ENSMUSG00000045062	Pcdhb7	179	284	-0.665931	-0.636249	-4.68267	2.83165e-06	5.34853e-06
ENSMUSG00000047606	Ankrd34c	35	87	-1.31366	-1.28398	-4.67495	2.94028e-06	5.55168e-06
ENSMUSG00000033618	Map3k13	1116	926	0.269253	0.298935	4.67169	2.98731e-06	5.6384e-06
ENSMUSG00000020228	Helb	135	227	-0.749733	-0.720051	-4.66956	3.01845e-06	5.69509e-06
ENSMUSG00000053846	Lipg	27	74	-1.45457	-1.42488	-4.66929	3.02248e-06	5.70113e-06
ENSMUSG00000087524	Gm14285	15	53	-1.82103	-1.79135	-4.66223	3.128e-06	5.89638e-06
ENSMUSG00000051590	Map3k19	243	155	0.648688	0.67837	4.63206	3.62039e-06	6.8102e-06
ENSMUSG00000045613	Chrm2	428	310	0.465343	0.495025	4.63076	3.64321e-06	6.85249e-06
ENSMUSG00000046178	Nxph1	637	829	-0.380079	-0.350396	-4.62977	3.66067e-06	6.8822e-06
ENSMUSG00000036986	Pml	267	392	-0.554014	-0.524332	-4.62253	3.79095e-06	7.12517e-06
ENSMUSG00000034987	Hrh2	44	100	-1.18442	-1.15474	-4.60968	4.03293e-06	7.57098e-06
ENSMUSG00000039349	C130074G19Rik	373	519	-0.476559	-0.446877	-4.59443	4.33939e-06	8.14036e-06
ENSMUSG00000023994	Nfya	563	742	-0.398284	-0.368602	-4.59316	4.3658e-06	8.18917e-06
ENSMUSG00000025932	Eya1	640	497	0.364826	0.394508	4.59215	4.38712e-06	8.22839e-06
ENSMUSG00000089955	NA	2	24	-3.58496	-3.55528	-4.58676	4.50175e-06	8.43686e-06
ENSMUSG00000045519	Zfp560	208	318	-0.612443	-0.582761	-4.58075	4.6331e-06	8.67632e-06
ENSMUSG00000055240	Zfp101	243	361	-0.571043	-0.54136	-4.56655	4.95809e-06	9.27394e-06
ENSMUSG00000053164	Gpr21	26	71	-1.44931	-1.41963	-4.56093	5.09265e-06	9.52216e-06
ENSMUSG00000049739	Zfp646	734	937	-0.352269	-0.322587	-4.55337	5.27944e-06	9.85889e-06
ENSMUSG00000056316	Gm9996	12	46	-1.9386	-1.90892	-4.53517	5.7556e-06	1.07262e-05
ENSMUSG00000027276	Jag1	284	410	-0.529733	-0.500051	-4.52755	5.96702e-06	1.11136e-05
ENSMUSG00000073591	Pcdhb22	160	256	-0.678072	-0.64839	-4.52115	6.15035e-06	1.14478e-05
ENSMUSG00000021706	Zfyve16	614	798	-0.37815	-0.348468	-4.51889	6.21646e-06	1.15688e-05
ENSMUSG00000071477	Zfp777	1155	969	0.253324	0.283007	4.51182	6.42749e-06	1.1954e-05
ENSMUSG00000062949	Atp11c	681	874	-0.359978	-0.330296	-4.49671	6.90127e-06	1.28194e-05
ENSMUSG00000070709	Zfp974	275	398	-0.533337	-0.503655	-4.49015	7.11735e-06	1.32071e-05
ENSMUSG00000031210	Gpr165	186	288	-0.630766	-0.601084	-4.48213	7.39002e-06	1.37032e-05
ENSMUSG00000021732	Fgf10	474	354	0.421138	0.45082	4.47222	7.74123e-06	1.43389e-05
ENSMUSG00000032567	Aste1	79	148	-0.905673	-0.87599	-4.46472	8.01738e-06	1.48398e-05
ENSMUSG00000039298	Cdk5rap2	735	934	-0.345678	-0.315996	-4.45828	8.26201e-06	1.52816e-05
ENSMUSG00000020251	Glt8d2	155	248	-0.678072	-0.64839	-4.44995	8.58904e-06	1.58736e-05
ENSMUSG00000045288	Ush1g	1	20	-4.32193	-4.29225	-4.44902	8.62642e-06	1.59377e-05
ENSMUSG00000055415	Atp10b	91	164	-0.849757	-0.820075	-4.44271	8.88342e-06	1.64e-05
ENSMUSG00000046109	AB041806	18	56	-1.63743	-1.60775	-4.44023	8.9864e-06	1.65886e-05
ENSMUSG00000069911	Fam196b	39	90	-1.20645	-1.17677	-4.43956	9.01419e-06	1.66384e-05
ENSMUSG00000030199	Etv6	423	573	-0.437877	-0.408195	-4.43932	9.02426e-06	1.66555e-05
ENSMUSG00000044499	Hs3st5	17	54	-1.66742	-1.63774	-4.41854	9.93717e-06	1.83117e-05
ENSMUSG00000043858	NA	551	721	-0.387947	-0.358265	-4.40861	1.04037e-05	1.91567e-05
ENSMUSG00000075707	Dio3	79	147	-0.895892	-0.866209	-4.40739	1.04623e-05	1.92613e-05
ENSMUSG00000021534	1700001L19Rik	268	387	-0.530101	-0.500418	-4.40168	1.07415e-05	1.97594e-05
ENSMUSG00000085566	A730017L22Rik	515	392	0.393719	0.423401	4.39896	1.08771e-05	2.00016e-05
ENSMUSG00000083012	Fam220a	16	52	-1.70044	-1.67076	-4.39811	1.09196e-05	2.00762e-05
ENSMUSG00000024211	Grm8	241	354	-0.554716	-0.525034	-4.39811	1.09197e-05	2.00745e-05
ENSMUSG00000026274	Pask	88	159	-0.853451	-0.823769	-4.39135	1.12649e-05	2.06925e-05
ENSMUSG00000031497	Tnfsf13b	5	30	-2.58496	-2.55528	-4.38312	1.16992e-05	2.14749e-05
ENSMUSG00000042846	Lrrtm3	586	760	-0.375099	-0.345417	-4.37368	1.2217e-05	2.24034e-05
ENSMUSG00000038463	Olfml2b	897	1113	-0.311274	-0.281591	-4.36284	1.28384e-05	2.35156e-05
ENSMUSG00000063663	Brwd3	949	786	0.271879	0.301561	4.34385	1.40008e-05	2.56175e-05
ENSMUSG00000019256	Ahr	297	420	-0.499926	-0.470244	-4.33161	1.48025e-05	2.70676e-05
ENSMUSG00000042129	Rassf4	129	212	-0.716693	-0.687011	-4.3303	1.48906e-05	2.7225e-05
ENSMUSG00000046404	Yod1	353	486	-0.461288	-0.431606	-4.30541	1.66676e-05	3.03459e-05
ENSMUSG00000038024	Dennd4c	659	840	-0.350111	-0.320429	-4.284	1.83566e-05	3.3362e-05
ENSMUSG00000020143	Dock2	192	120	0.678072	0.707754	4.27392	1.9207e-05	3.48797e-05
ENSMUSG00000039286	Fndc3b	620	795	-0.358687	-0.329004	-4.27285	1.9299e-05	3.50344e-05
ENSMUSG00000057551	Zfp317	322	448	-0.476438	-0.446756	-4.26754	1.97637e-05	3.58528e-05
ENSMUSG00000037795	N4bp2	378	514	-0.443382	-0.4137	-4.2572	2.07005e-05	3.75225e-05
ENSMUSG00000037408	Cnnm4	530	691	-0.382693	-0.353011	-4.2565	2.07653e-05	3.76299e-05
ENSMUSG00000039158	Akna	102	175	-0.778786	-0.749104	-4.24399	2.19582e-05	3.97461e-05
ENSMUSG00000074622	Mafb	398	537	-0.432154	-0.402471	-4.24155	2.21985e-05	4.01776e-05
ENSMUSG00000022665	Ccdc80	311	219	0.505984	0.535666	4.24149	2.22038e-05	4.01836e-05
ENSMUSG00000053040	Aph1c	233	340	-0.545205	-0.515523	-4.23916	2.24355e-05	4.0578e-05
ENSMUSG00000038844	Kif16b	684	548	0.31982	0.349503	4.23873	2.24791e-05	4.06497e-05
ENSMUSG00000022543	4930451G09Rik	47	99	-1.07477	-1.04509	-4.23065	2.33013e-05	4.20847e-05
ENSMUSG00000044042	Fmn1	997	835	0.255817	0.2855	4.22696	2.36867e-05	4.2777e-05
ENSMUSG00000019464	Ptger1	429	572	-0.415037	-0.385355	-4.20387	2.62386e-05	4.72818e-05
ENSMUSG00000091177	Gm15494	23	3	2.9386	2.96828	4.19314	2.75119e-05	4.95178e-05
ENSMUSG00000089129	Gm26407	4	26	-2.70044	-2.67076	-4.18037	2.91034e-05	5.23183e-05
ENSMUSG00000054165	NA	71	132	-0.894647	-0.864965	-4.17137	3.0277e-05	5.43733e-05
ENSMUSG00000044534	Ackr2	76	34	1.16046	1.19015	4.15907	3.19549e-05	5.73367e-05
ENSMUSG00000081683	Fzd10	11	40	-1.8625	-1.83281	-4.11437	3.88233e-05	6.94364e-05
ENSMUSG00000020272	Stk10	367	270	0.442821	0.472503	4.109	3.97381e-05	7.10109e-05
ENSMUSG00000087675	Gm11762	9	36	-2	-1.97032	-4.09727	4.18051e-05	7.46171e-05
ENSMUSG00000054745	Gm9955	0	16	-5	-4.97032	-4.09712	4.18323e-05	7.4643e-05
ENSMUSG00000034037	Fgd5	218	318	-0.544699	-0.515016	-4.09605	4.20254e-05	7.49746e-05
ENSMUSG00000021365	Nedd9	569	449	0.341713	0.371395	4.09262	4.26528e-05	7.60412e-05
ENSMUSG00000034333	Zbed4	167	255	-0.610649	-0.580967	-4.09062	4.30228e-05	7.66941e-05
ENSMUSG00000045071	E130308A19Rik	382	513	-0.425386	-0.395704	-4.08075	4.48901e-05	7.99744e-05
ENSMUSG00000024251	Thada	297	412	-0.472181	-0.442499	-4.05649	4.98165e-05	8.85517e-05
ENSMUSG00000087252	Gm14379	4	25	-2.64386	-2.61417	-4.05188	5.08079e-05	9.02905e-05
ENSMUSG00000047033	Pcdhb15	155	94	0.721536	0.751218	4.04533	5.22505e-05	9.27901e-05
ENSMUSG00000047654	Tssk6	1	17	-4.08746	-4.05778	-4.03852	5.37884e-05	9.54059e-05
ENSMUSG00000074006	Omp	1	17	-4.08746	-4.05778	-4.03852	5.37884e-05	9.54059e-05
ENSMUSG00000026839	Upp2	695	870	-0.324002	-0.29432	-4.02275	5.75231e-05	0.000101863
ENSMUSG00000089685	Gm9017	24	61	-1.34577	-1.31609	-3.99019	6.60195e-05	0.000116568
ENSMUSG00000036334	Igsf10	190	123	0.627341	0.657023	3.9817	6.84245e-05	0.000120752
ENSMUSG00000045083	Lingo2	867	725	0.258051	0.287733	3.97106	7.15543e-05	0.000126146
ENSMUSG00000043415	Otud1	662	537	0.301909	0.331591	3.9686	7.22972e-05	0.000127423
ENSMUSG00000091542	Gm17167	42	88	-1.06711	-1.03743	-3.96474	7.34754e-05	0.000129477
ENSMUSG00000021754	Map3k1	287	397	-0.468088	-0.438406	-3.94792	7.88322e-05	0.000138703
ENSMUSG00000046541	Zfp526	261	366	-0.487794	-0.458112	-3.94753	7.89613e-05	0.000138918
ENSMUSG00000048962	NA	17	49	-1.52725	-1.49756	-3.94338	8.03401e-05	0.000141283
ENSMUSG00000025316	Banp	805	990	-0.29844	-0.268757	-3.93592	8.28799e-05	0.000145688
ENSMUSG00000034997	Htr2a	153	234	-0.612977	-0.583295	-3.93267	8.40062e-05	0.000147642
ENSMUSG00000020905	Usp43	48	96	-1	-0.970318	-3.91845	8.91197e-05	0.000156482
ENSMUSG00000094083	Gm1604a	35	77	-1.1375	-1.10782	-3.9123	9.14229e-05	0.000160335
ENSMUSG00000055991	Zkscan5	347	466	-0.425394	-0.395712	-3.8894	0.000100493	0.000175747
ENSMUSG00000059288	Cdyl	183	270	-0.561116	-0.531434	-3.88352	0.000102953	0.000179897
ENSMUSG00000022504	Ciita	79	138	-0.804744	-0.775061	-3.88182	0.000103678	0.000181102
ENSMUSG00000038119	Cdon	502	645	-0.361612	-0.33193	-3.88094	0.000104052	0.00018174
ENSMUSG00000028836	Slc30a2	205	137	0.581448	0.61113	3.87771	0.000105444	0.00018414
ENSMUSG00000071252	2210408I21Rik	241	340	-0.496502	-0.466819	-3.87121	0.000108297	0.000188978
ENSMUSG00000031976	Urb2	393	519	-0.401205	-0.371523	-3.86991	0.000108877	0.000189926
ENSMUSG00000033542	Arhgef5	269	191	0.494034	0.523716	3.8647	0.000111227	0.000193894
ENSMUSG00000029249	Rest	242	341	-0.494765	-0.465082	-3.86364	0.000111712	0.000194689
ENSMUSG00000020887	A230052G05Rik	8	32	-2	-1.97032	-3.86294	0.000112029	0.000195226
ENSMUSG00000031907	Zfp90	262	364	-0.474372	-0.444689	-3.83029	0.000127994	0.000222613
ENSMUSG00000041471	Fam35a	132	205	-0.635086	-0.605404	-3.80584	0.000141326	0.000244952
ENSMUSG00000092273	NA	21	54	-1.36257	-1.33289	-3.79113	0.000149962	0.000259547
ENSMUSG00000022894	Adamts5	46	91	-0.984233	-0.95455	-3.76332	0.000167673	0.000289471
ENSMUSG00000058385	Hist1h2bg	5	25	-2.32193	-2.29225	-3.75674	0.000172144	0.000297052
ENSMUSG00000034402	Kcnh5	31	69	-1.15433	-1.12465	-3.74879	0.000177692	0.000306331
ENSMUSG00000091272	Gm17641	7	29	-2.05063	-2.02094	-3.73896	0.000184786	0.000317989
ENSMUSG00000047123	Ticam1	151	227	-0.588144	-0.558462	-3.72449	0.000195709	0.000336433
ENSMUSG00000066797	Zfp648	16	45	-1.49185	-1.46217	-3.71239	0.000205313	0.000352545
ENSMUSG00000033948	Zswim5	621	773	-0.315875	-0.286193	-3.69235	0.000222191	0.00038113
ENSMUSG00000047591	Mafa	11	36	-1.71049	-1.68081	-3.67506	0.000237791	0.000407378
ENSMUSG00000032089	Il10ra	124	192	-0.630766	-0.601084	-3.65964	0.000252567	0.000432404
ENSMUSG00000034663	Bmp2k	610	759	-0.315291	-0.285608	-3.65166	0.000260553	0.000445262
ENSMUSG00000035914	Cd276	270	368	-0.446746	-0.417064	-3.62936	0.000284129	0.000484344
ENSMUSG00000074570	Cass4	5	24	-2.26303	-2.23335	-3.62305	0.000291148	0.000496103
ENSMUSG00000022335	Zfat	128	196	-0.61471	-0.585028	-3.60882	0.000307587	0.00052286
ENSMUSG00000028999	Rint1	579	722	-0.318435	-0.288753	-3.59879	0.000319699	0.000542955
ENSMUSG00000053861	Gm9925	1	14	-3.80735	-3.77767	-3.58161	0.000341483	0.000578567
ENSMUSG00000087182	NA	1	14	-3.80735	-3.77767	-3.58161	0.000341483	0.000578567
ENSMUSG00000079045	Prox1os	29	64	-1.14202	-1.11234	-3.57852	0.00034555	0.000584904
ENSMUSG00000052557	Gan	284	383	-0.431453	-0.401771	-3.57628	0.000348512	0.000589748
ENSMUSG00000018581	Dnah11	38	77	-1.01886	-0.989177	-3.56586	0.000362659	0.000613335
ENSMUSG00000030022	Adamts9	225	313	-0.476238	-0.446555	-3.56558	0.000363047	0.00061394
ENSMUSG00000055523	Gucy2g	85	140	-0.719892	-0.69021	-3.53338	0.00041028	0.000691938
ENSMUSG00000086555	Gm13446	9	31	-1.78427	-1.75459	-3.51478	0.000440113	0.000741674
ENSMUSG00000039315	Clnk	4	21	-2.39232	-2.36264	-3.50581	0.000455218	0.000766627
ENSMUSG00000037016	Frem2	125	190	-0.604071	-0.574389	-3.49498	0.000474093	0.000797532
ENSMUSG00000061143	Maml3	346	266	0.379346	0.409028	3.49194	0.000479532	0.000805299
ENSMUSG00000084771	A230072E10Rik	43	17	1.3388	1.36848	3.48772	0.000487163	0.000817781
ENSMUSG00000025077	Dclre1a	313	237	0.401276	0.430958	3.48603	0.000490239	0.000822676
ENSMUSG00000087473	Gm13883	7	27	-1.94753	-1.91785	-3.4854	0.000491408	0.000824402
ENSMUSG00000047466	8030462N17Rik	633	778	-0.297565	-0.267882	-3.47829	0.000504616	0.00084556
ENSMUSG00000052415	Tchh	191	132	0.533035	0.562717	3.47548	0.000509941	0.000854344
ENSMUSG00000045053	Kcng3	60	106	-0.82103	-0.791348	-3.46381	0.000532583	0.000890683
ENSMUSG00000055884	Fancm	335	439	-0.39006	-0.360378	-3.45907	0.000542042	0.000905693
ENSMUSG00000060843	Ctnna3	30	64	-1.09311	-1.06343	-3.45029	0.00055999	0.000935263
ENSMUSG00000086509	Nkx2-2os	11	34	-1.62803	-1.59835	-3.44518	0.000570685	0.00095243
ENSMUSG00000095779	Gm2163	41	16	1.35755	1.38723	3.4411	0.000579345	0.000966177
ENSMUSG00000023918	Adgrf4	17	44	-1.37197	-1.34229	-3.44067	0.00058028	0.00096762
ENSMUSG00000074634	Tmem267	37	74	-1	-0.970318	-3.44029	0.000581099	0.000968827

## Sheet: Table S3
Table S3: Prrc2a f/f;Nestin-cre DEGs & Prrc2a RIP & Oligodendroglial lineage genes
Gene ID	Gene Name	Value1	Value2	Log2.Fold_change.	Log2.Fold_change..normalized	Z.score	P.value	FDR
ENSMUSG00000051359	Ncald	6191	15705	-1.34298	-1.3133	-63.9287	0	0
ENSMUSG00000020811	Wscd1	829	3230	-1.96209	-1.93241	-38.3151	0	0
ENSMUSG00000090125	Pou3f1	621	2534	-2.02875	-1.99907	-34.7042	6.80832e-264	1.13713e-262
ENSMUSG00000038576	Susd4	1566	4174	-1.41435	-1.38466	-34.3177	4.27232e-258	7.02169e-257
ENSMUSG00000050272	Dscam	5302	2607	1.02415	1.05383	31.4963	9.75101e-218	1.34122e-216
ENSMUSG00000021451	Sema4d	787	2513	-1.67498	-1.64529	-30.2424	6.5753e-201	8.3933e-200
ENSMUSG00000060716	Plekhh1	340	1501	-2.14232	-2.11264	-27.6768	1.32868e-168	1.42249e-167
ENSMUSG00000036907	C1ql2	491	1710	-1.8002	-1.77052	-26.2692	4.30851e-152	4.15057e-151
ENSMUSG00000038267	Slc22a23	1059	2640	-1.31784	-1.28815	-25.8181	5.54993e-147	5.18153e-146
ENSMUSG00000051067	Lingo3	279	1250	-2.16359	-2.13391	-25.4173	1.62231e-142	1.46671e-141
ENSMUSG00000033066	Gas7	15568	20728	-0.412997	-0.383315	-25.1876	5.47961e-140	4.87269e-139
ENSMUSG00000047976	Kcna1	5299	8353	-0.656574	-0.626892	-25.0648	1.20292e-138	1.05825e-137
ENSMUSG00000001985	Grik3	1314	2867	-1.12558	-1.09589	-23.6651	8.25157e-124	6.54811e-123
ENSMUSG00000044519	Zfp488	5715	3565	0.680851	0.710534	23.3993	4.34099e-121	3.39379e-120
ENSMUSG00000039157	Fam102a	1831	3497	-0.933486	-0.903804	-22.2847	5.19478e-110	3.71672e-109
ENSMUSG00000075334	Rprm	200	917	-2.19692	-2.16724	-21.9827	4.21483e-107	2.94594e-106
ENSMUSG00000026442	Nfasc	13015	17078	-0.391964	-0.362281	-21.6861	2.77807e-104	1.90041e-103
ENSMUSG00000034471	Caskin2	197	888	-2.17236	-2.14268	-21.4784	2.47875e-102	1.66629e-101
ENSMUSG00000043460	Elfn2	2524	4364	-0.789939	-0.760257	-21.4682	3.08497e-102	2.07246e-101
ENSMUSG00000015829	Tnr	1185	2459	-1.05318	-1.0235	-20.7272	1.96925e-95	1.25104e-94
ENSMUSG00000039904	Gpr37	1406	2719	-0.95148	-0.921797	-19.9787	8.4324e-89	5.0839e-88
ENSMUSG00000022203	Efs	79	563	-2.83321	-2.80353	-19.9555	1.34343e-88	8.08773e-88
ENSMUSG00000039830	Olig2	538	1382	-1.36108	-1.3314	-19.1627	7.57818e-82	4.30169e-81
ENSMUSG00000029861	Fam131b	2246	3772	-0.747972	-0.71829	-18.9948	1.88287e-80	1.05397e-79
ENSMUSG00000060780	Lrrtm1	1634	2956	-0.855238	-0.825556	-18.9702	3.00932e-80	1.68131e-79
ENSMUSG00000062760	1810041L15Rik	1398	2622	-0.907303	-0.877621	-18.8224	4.94586e-79	2.74094e-78
ENSMUSG00000034275	Igsf9b	212	788	-1.89413	-1.86445	-18.4753	3.26656e-76	1.75636e-75
ENSMUSG00000048304	Slitrk3	4218	2760	0.611891	0.641573	18.3693	2.31289e-75	1.23488e-74
ENSMUSG00000058589	Anks1b	6801	9275	-0.4476	-0.417918	-18.2572	1.81385e-74	9.60461e-74
ENSMUSG00000018166	Erbb3	299	929	-1.63553	-1.60585	-18.0698	5.51629e-73	2.8751e-72
ENSMUSG00000032841	Prr5l	74	456	-2.62344	-2.59375	-17.2306	1.56446e-66	7.68488e-66
ENSMUSG00000022231	Sema5a	5358	3814	0.49039	0.520072	17.1399	7.47321e-66	3.65438e-65
ENSMUSG00000023805	Synj2	1431	2524	-0.818688	-0.789006	-16.8596	8.925e-64	4.27888e-63
ENSMUSG00000035431	Sstr1	175	652	-1.89752	-1.86783	-16.8261	1.5707e-63	7.5181e-63
ENSMUSG00000087259	2610035D17Rik	60	405	-2.75489	-2.72521	-16.6772	1.9194e-62	9.07735e-62
ENSMUSG00000036158	Prickle1	2056	3328	-0.694815	-0.665133	-16.6743	2.01485e-62	9.52436e-62
ENSMUSG00000042429	Adora1	5605	7648	-0.448368	-0.418686	-16.6066	6.2396e-62	2.93804e-61
ENSMUSG00000039328	Rnf122	145	488	-1.75083	-1.72115	-13.759	4.49429e-43	1.70846e-42
ENSMUSG00000035131	Brinp3	264	686	-1.37767	-1.34799	-13.6299	2.65935e-42	1.00259e-41
ENSMUSG00000052581	Lrrtm4	298	708	-1.24844	-1.21875	-12.8028	1.58232e-37	5.60306e-37
ENSMUSG00000020723	Cacng4	1636	1034	0.661937	0.691619	12.2257	2.26699e-34	7.65596e-34
ENSMUSG00000014773	Dll1	97	344	-1.82635	-1.79667	-11.9021	1.15396e-32	3.82244e-32
ENSMUSG00000032537	Ephb1	969	1593	-0.717178	-0.687495	-11.8778	1.54461e-32	5.10658e-32
ENSMUSG00000026347	Tmem163	436	832	-0.932255	-0.902573	-10.857	1.84683e-27	5.67027e-27
ENSMUSG00000020173	Cobl	860	1386	-0.688519	-0.658836	-10.6702	1.40354e-26	4.25029e-26
ENSMUSG00000022311	Csmd3	486	855	-0.814968	-0.785286	-9.77247	1.47805e-22	4.19617e-22
ENSMUSG00000051910	Sox6	482	838	-0.797917	-0.768235	-9.49276	2.24989e-21	6.26808e-21
ENSMUSG00000027577	Chrna4	767	1199	-0.644533	-0.614851	-9.33257	1.03332e-20	2.84451e-20
ENSMUSG00000022358	Fbxo32	441	734	-0.735001	-0.705319	-8.24603	1.63746e-16	4.15053e-16
ENSMUSG00000055421	Pcdh9	3787	3185	0.249762	0.279444	8.07216	6.90643e-16	1.72636e-15
ENSMUSG00000020411	Nipal4	102	255	-1.32193	-1.29225	-8.04365	8.72011e-16	2.17416e-15
ENSMUSG00000035547	Capn5	1889	2448	-0.373981	-0.344299	-7.82585	5.04249e-15	1.23553e-14
ENSMUSG00000024598	Fbn2	129	291	-1.17365	-1.14397	-7.80471	5.96376e-15	1.45952e-14
ENSMUSG00000060981	Hist1h4h	0	58	-6.85798	-6.8283	-7.76665	8.05861e-15	1.96611e-14
ENSMUSG00000026167	Wnt10a	31	126	-2.02308	-1.9934	-7.72414	1.12611e-14	2.73932e-14
ENSMUSG00000026156	B3gat2	194	381	-0.973734	-0.944052	-7.62959	2.35499e-14	5.68697e-14
ENSMUSG00000025909	Sntg1	473	750	-0.66505	-0.635368	-7.60032	2.95407e-14	7.11612e-14
ENSMUSG00000059921	Unc5c	1362	1821	-0.419004	-0.389322	-7.5729	3.64976e-14	8.76735e-14
ENSMUSG00000079235	Ccdc13	119	250	-1.07097	-1.04128	-6.70292	2.04295e-11	4.59027e-11
ENSMUSG00000055717	Slain1	1253	1632	-0.381255	-0.351572	-6.51648	7.19742e-11	1.59249e-10
ENSMUSG00000041460	Cacna2d4	57	150	-1.39593	-1.36625	-6.43937	1.19974e-10	2.64188e-10
ENSMUSG00000034177	Rnf43	59	148	-1.32681	-1.29713	-6.14588	7.95232e-10	1.70542e-09
ENSMUSG00000034310	Tmem132d	286	451	-0.657112	-0.62743	-5.82807	5.60704e-09	1.17407e-08
ENSMUSG00000027434	Nkx2-2	100	193	-0.948601	-0.918919	-5.30871	1.10402e-07	2.2058e-07
ENSMUSG00000073910	Mob3b	182	289	-0.667131	-0.637449	-4.73163	2.22722e-06	4.23171e-06
ENSMUSG00000046178	Nxph1	637	829	-0.380079	-0.350396	-4.62977	3.66067e-06	6.8822e-06
ENSMUSG00000055415	Atp10b	91	164	-0.849757	-0.820075	-4.44271	8.88342e-06	1.64e-05
ENSMUSG00000069911	Fam196b	39	90	-1.20645	-1.17677	-4.43956	9.01419e-06	1.66384e-05
ENSMUSG00000042846	Lrrtm3	586	760	-0.375099	-0.345417	-4.37368	1.2217e-05	2.24034e-05
ENSMUSG00000074006	Omp	1	17	-4.08746	-4.05778	-4.03852	5.37884e-05	9.54059e-05
ENSMUSG00000060843	Ctnna3	30	64	-1.09311	-1.06343	-3.45029	0.00055999	0.000935263

## Sheet: Table S4
Table S4: 500 Oligodendroglial lineage related genes
Gene ID	Gene Name
ENSMUSG00000115529	9630013A20Rik
ENSMUSG00000106379	Lhfpl3
ENSMUSG00000105265	Sox2ot
ENSMUSG00000105076	A930003O13Rik
ENSMUSG00000100147	1700047M11Rik
ENSMUSG00000097216	4932441J04Rik
ENSMUSG00000091735	Gpr62
ENSMUSG00000091712	Sec14l5
ENSMUSG00000091694	Apol11b
ENSMUSG00000090125	Pou3f1
ENSMUSG00000087259	2610035D17Rik
ENSMUSG00000086844	B230206H07Rik
ENSMUSG00000086596	Susd5
ENSMUSG00000086541	Has2as
ENSMUSG00000081534	Slc48a1
ENSMUSG00000081225	Cyp2j12
ENSMUSG00000079445	B3gnt7
ENSMUSG00000079304	4933413G19Rik
ENSMUSG00000079235	Ccdc13
ENSMUSG00000078532	Nkain1
ENSMUSG00000078350	1190007F08Rik
ENSMUSG00000076439	Mog
ENSMUSG00000075555	Gm10863
ENSMUSG00000075478	Slitrk1
ENSMUSG00000075334	Rprm
ENSMUSG00000075324	Fign
ENSMUSG00000075289	Carns1
ENSMUSG00000075232	Amd1
ENSMUSG00000074892	B3galt5
ENSMUSG00000074591	Gm410
ENSMUSG00000074486	Bglap2
ENSMUSG00000074483	Bglap
ENSMUSG00000074006	Omp
ENSMUSG00000073910	Mobkl2b
ENSMUSG00000073680	Tmem88b
ENSMUSG00000073633	Fbxo36
ENSMUSG00000071176	Arhgef10
ENSMUSG00000070644	Etnk2
ENSMUSG00000070498	Tmem132b
ENSMUSG00000070469	Adamtsl3
ENSMUSG00000070366	Ppapdc1a
ENSMUSG00000070291	Ddx43
ENSMUSG00000069920	B3gnt9-ps
ENSMUSG00000069911	Fam196b
ENSMUSG00000069670	Nkain2
ENSMUSG00000067879	3110035E14Rik
ENSMUSG00000067276	Capn6
ENSMUSG00000066129	Kndc1
ENSMUSG00000064293	Cntn4
ENSMUSG00000063765	Chadl
ENSMUSG00000063594	Gng8
ENSMUSG00000063531	Sema3e
ENSMUSG00000063446	E130309F12Rik
ENSMUSG00000063445	Nmral1
ENSMUSG00000063296	Tmem117
ENSMUSG00000062760	1810041L15Rik
ENSMUSG00000062591	Tubb4
ENSMUSG00000061576	Dpp6
ENSMUSG00000061451	Tmem151a
ENSMUSG00000060988	Galnt13
ENSMUSG00000060981	Hist1h4h
ENSMUSG00000060969	Irx1
ENSMUSG00000060843	Ctnna3
ENSMUSG00000060780	Lrrtm1
ENSMUSG00000060716	Plekhh1
ENSMUSG00000060675	Pla2g16
ENSMUSG00000060402	Chst8
ENSMUSG00000060284	Sp7
ENSMUSG00000059921	Unc5c
ENSMUSG00000058806	Col13a1
ENSMUSG00000058589	Anks1b
ENSMUSG00000058070	Eml1
ENSMUSG00000057337	Chst3
ENSMUSG00000057315	Arhgap24
ENSMUSG00000057134	Ado
ENSMUSG00000056966	Gjc3
ENSMUSG00000056220	Pla2g4a
ENSMUSG00000055945	Prr18
ENSMUSG00000055717	Slain1
ENSMUSG00000055421	Pcdh9
ENSMUSG00000055415	Atp10b
ENSMUSG00000055022	Cntn1
ENSMUSG00000054994	AV320801
ENSMUSG00000054934	Kcnmb4
ENSMUSG00000054793	Cadm4
ENSMUSG00000054555	Adam12
ENSMUSG00000054453	Sytl5
ENSMUSG00000054013	Tmem179
ENSMUSG00000053129	Gsx1
ENSMUSG00000052914	Cyp2j6
ENSMUSG00000052613	Pcdh15
ENSMUSG00000052609	Plekhg3
ENSMUSG00000052581	Lrrtm4
ENSMUSG00000052229	Gpr17
ENSMUSG00000052151	Ppap2c
ENSMUSG00000051980	Casr
ENSMUSG00000051910	Sox6
ENSMUSG00000051615	Rap2a
ENSMUSG00000051359	Ncald
ENSMUSG00000051067	Lingo3
ENSMUSG00000050854	Tmem125
ENSMUSG00000050761	Gp1bb
ENSMUSG00000050272	Dscam
ENSMUSG00000050121	Opalin
ENSMUSG00000050063	Klk6
ENSMUSG00000049721	Gal3st1
ENSMUSG00000049630	C1ql3
ENSMUSG00000049612	Omg
ENSMUSG00000048782	Insc
ENSMUSG00000048707	Tprn
ENSMUSG00000048537	Phldb1
ENSMUSG00000048304	Slitrk3
ENSMUSG00000047976	Kcna1
ENSMUSG00000047797	Gjb1
ENSMUSG00000047712	Ust
ENSMUSG00000047428	Dlk2
ENSMUSG00000047420	Fam180a
ENSMUSG00000047293	Gpr15
ENSMUSG00000047259	Mc4r
ENSMUSG00000047246	Hist1h2be
ENSMUSG00000047216	Cdh19
ENSMUSG00000047109	Cldn14
ENSMUSG00000047037	Nipa1
ENSMUSG00000046523	Kctd4
ENSMUSG00000046500	Fam19a4
ENSMUSG00000046337	Fam178b
ENSMUSG00000046179	E2f8
ENSMUSG00000046178	Nxph1
ENSMUSG00000046160	Olig1
ENSMUSG00000046008	Pnlip
ENSMUSG00000045871	Slitrk6
ENSMUSG00000045667	Smtnl2
ENSMUSG00000045657	Pcdhb10
ENSMUSG00000045625	Pigz
ENSMUSG00000045532	C1ql1
ENSMUSG00000045394	Epcam
ENSMUSG00000045284	Dcaf12l1
ENSMUSG00000045179	Sox3
ENSMUSG00000045087	S1pr5
ENSMUSG00000044749	Abca6
ENSMUSG00000044519	Zfp488
ENSMUSG00000044447	Dock5
ENSMUSG00000044352	Ankrd43
ENSMUSG00000044080	S100a1
ENSMUSG00000044026	Tmem20
ENSMUSG00000043924	A330049M08Rik
ENSMUSG00000043753	Dmrta1
ENSMUSG00000043659	Npsr1
ENSMUSG00000043531	Sorcs1
ENSMUSG00000043460	Elfn2
ENSMUSG00000043448	Gjc2
ENSMUSG00000043298	C030030A07Rik
ENSMUSG00000043068	Fam89a
ENSMUSG00000043067	Dpy19l1
ENSMUSG00000042846	Lrrtm3
ENSMUSG00000042757	Tmem108
ENSMUSG00000042662	Dusp15
ENSMUSG00000042429	Adora1
ENSMUSG00000042066	Tmcc2
ENSMUSG00000041889	Shisa4
ENSMUSG00000041801	Phlda3
ENSMUSG00000041782	Lad1
ENSMUSG00000041771	Slc24a4
ENSMUSG00000041696	Rasl12
ENSMUSG00000041669	Prima1
ENSMUSG00000041607	Mbp
ENSMUSG00000041605	5730559C18Rik
ENSMUSG00000041460	Cacna2d4
ENSMUSG00000041377	Ninj2
ENSMUSG00000041351	Rap1gap
ENSMUSG00000041309	Nkx6-2
ENSMUSG00000041205	Map6d1
ENSMUSG00000040759	Cmtm5
ENSMUSG00000040606	Kazn
ENSMUSG00000040605	Bace2
ENSMUSG00000040533	Matn1
ENSMUSG00000040298	Btbd16
ENSMUSG00000040254	Sema3d
ENSMUSG00000039960	Rhou
ENSMUSG00000039954	Stk32a
ENSMUSG00000039904	Gpr37
ENSMUSG00000039830	Olig2
ENSMUSG00000039481	Nrtn
ENSMUSG00000039452	Snx22
ENSMUSG00000039328	Rnf122
ENSMUSG00000039194	Rlbp1
ENSMUSG00000039157	Fam102a
ENSMUSG00000039095	En2
ENSMUSG00000038871	Bpgm
ENSMUSG00000038695	Josd2
ENSMUSG00000038668	Lpar1
ENSMUSG00000038608	Dock10
ENSMUSG00000038576	Susd4
ENSMUSG00000038526	Car14
ENSMUSG00000038495	Otud7b
ENSMUSG00000038457	Fam70b
ENSMUSG00000038453	Srcin1
ENSMUSG00000038375	Trp53inp2
ENSMUSG00000038267	Slc22a23
ENSMUSG00000038173	Enpp6
ENSMUSG00000038156	Spon1
ENSMUSG00000038057	Dbil5
ENSMUSG00000038011	Dnahc10
ENSMUSG00000037855	Zfp365
ENSMUSG00000037846	Rtkn2
ENSMUSG00000037754	Ppp1r16b
ENSMUSG00000037625	Cldn11
ENSMUSG00000037578	Pkd2l1
ENSMUSG00000037280	Galnt6
ENSMUSG00000037254	Itih2
ENSMUSG00000037172	E330009J07Rik
ENSMUSG00000037166	Ppp1r14a
ENSMUSG00000037032	Apbb1
ENSMUSG00000037031	Tspan15
ENSMUSG00000036985	Zdhhc9
ENSMUSG00000036907	C1ql2
ENSMUSG00000036832	Lpar3
ENSMUSG00000036777	Anln
ENSMUSG00000036745	Ttll7
ENSMUSG00000036634	Mag
ENSMUSG00000036545	Adamts2
ENSMUSG00000036466	Megf11
ENSMUSG00000036446	Lum
ENSMUSG00000036295	Lrrn3
ENSMUSG00000036242	3632451O06Rik
ENSMUSG00000036218	Pdzrn4
ENSMUSG00000036158	Prickle1
ENSMUSG00000036098	Gm98
ENSMUSG00000036022	Fam122b
ENSMUSG00000035963	Odf3l2
ENSMUSG00000035580	Kcnh8
ENSMUSG00000035547	Capn5
ENSMUSG00000035441	Myo1d
ENSMUSG00000035431	Sstr1
ENSMUSG00000035189	Ano4
ENSMUSG00000035131	Fam5c
ENSMUSG00000035109	Shc4
ENSMUSG00000035093	Secisbp2l
ENSMUSG00000034930	Rtkn
ENSMUSG00000034926	Dhcr24
ENSMUSG00000034923	Ly6g6f
ENSMUSG00000034839	Larp6
ENSMUSG00000034758	Tle6
ENSMUSG00000034706	Dnaic2
ENSMUSG00000034648	Lrrn1
ENSMUSG00000034616	Ssh3
ENSMUSG00000034471	Caskin2
ENSMUSG00000034317	Trim59
ENSMUSG00000034310	Tmem132d
ENSMUSG00000034275	Igsf9b
ENSMUSG00000034265	Zdhhc14
ENSMUSG00000034177	Rnf43
ENSMUSG00000034171	Faah
ENSMUSG00000034164	Emid1
ENSMUSG00000034000	Neu4
ENSMUSG00000033998	Kcnk1
ENSMUSG00000033805	Ephx4
ENSMUSG00000033740	St18
ENSMUSG00000033712	Dbc1
ENSMUSG00000033595	Lgi3
ENSMUSG00000033579	Fa2h
ENSMUSG00000033342	4833424O15Rik
ENSMUSG00000033308	Dpyd
ENSMUSG00000033208	S100b
ENSMUSG00000033066	Gas7
ENSMUSG00000033039	Micall1
ENSMUSG00000033022	Cdo1
ENSMUSG00000033006	Sox10
ENSMUSG00000032940	Rbm11
ENSMUSG00000032911	Cspg4
ENSMUSG00000032854	Ugt8a
ENSMUSG00000032841	Prr5l
ENSMUSG00000032724	Abtb2
ENSMUSG00000032556	Bfsp2
ENSMUSG00000032537	Ephb1
ENSMUSG00000032517	Mobp
ENSMUSG00000032420	Nt5e
ENSMUSG00000032289	Thsd4
ENSMUSG00000032268	Tmprss5
ENSMUSG00000032172	Olfm2
ENSMUSG00000032118	Fez1
ENSMUSG00000032060	Cryab
ENSMUSG00000032033	Barx2
ENSMUSG00000032017	Grik4
ENSMUSG00000031990	Jam3
ENSMUSG00000031952	Chst5
ENSMUSG00000031790	Mmp15
ENSMUSG00000031775	Pllp
ENSMUSG00000031700	Gpt2
ENSMUSG00000031610	Scrg1
ENSMUSG00000031605	Klhl2
ENSMUSG00000031555	Adam9
ENSMUSG00000031425	Plp1
ENSMUSG00000031385	Plxnb3
ENSMUSG00000031383	Dusp9
ENSMUSG00000031323	Dmrtc1a
ENSMUSG00000031104	Rab33a
ENSMUSG00000030994	D7Ertd443e
ENSMUSG00000030769	Slc5a11
ENSMUSG00000030701	Plekhb1
ENSMUSG00000030638	Sh3gl3
ENSMUSG00000030630	Fah
ENSMUSG00000030621	Me3
ENSMUSG00000030616	Sytl2
ENSMUSG00000030607	Acan
ENSMUSG00000030513	Pcsk6
ENSMUSG00000030268	Bcat1
ENSMUSG00000030255	Sspn
ENSMUSG00000030219	Erp27
ENSMUSG00000030108	Slc6a13
ENSMUSG00000030092	Cntn6
ENSMUSG00000029861	Fam131b
ENSMUSG00000029832	Nfe2l3
ENSMUSG00000029727	Cyp3a13
ENSMUSG00000029659	6330406I15Rik
ENSMUSG00000029602	Rasal1
ENSMUSG00000029334	Prkg2
ENSMUSG00000029231	Pdgfra
ENSMUSG00000029228	Lnx1
ENSMUSG00000029095	Ablim2
ENSMUSG00000029053	Prkcz
ENSMUSG00000028927	Padi2
ENSMUSG00000028626	Col9a2
ENSMUSG00000028412	Slc44a1
ENSMUSG00000028399	Ptprd
ENSMUSG00000028328	Tmod1
ENSMUSG00000028111	Ctsk
ENSMUSG00000027858	Tspan2
ENSMUSG00000027674	Pex5l
ENSMUSG00000027654	Fam83d
ENSMUSG00000027610	Gss
ENSMUSG00000027577	Chrna4
ENSMUSG00000027570	Col9a3
ENSMUSG00000027434	Nkx2-2
ENSMUSG00000027386	Fbln7
ENSMUSG00000027375	Mal
ENSMUSG00000027298	Tyro3
ENSMUSG00000027254	Mtap1a
ENSMUSG00000027238	Frmd5
ENSMUSG00000027223	Mapk8ip1
ENSMUSG00000027001	Dusp19
ENSMUSG00000026994	Galnt3
ENSMUSG00000026955	2010317E24Rik
ENSMUSG00000026944	Abca2
ENSMUSG00000026939	Tmem141
ENSMUSG00000026879	Gsn
ENSMUSG00000026830	Ermn
ENSMUSG00000026778	Prkcq
ENSMUSG00000026442	Nfasc
ENSMUSG00000026437	Cdk18
ENSMUSG00000026435	Slc45a3
ENSMUSG00000026418	Tnni1
ENSMUSG00000026347	Tmem163
ENSMUSG00000026255	Efhd1
ENSMUSG00000026203	Dnajb2
ENSMUSG00000026167	Wnt10a
ENSMUSG00000026156	B3gat2
ENSMUSG00000026109	Tmeff2
ENSMUSG00000026043	Col3a1
ENSMUSG00000026028	Trak2
ENSMUSG00000025909	Sntg1
ENSMUSG00000025875	Tspan17
ENSMUSG00000025790	Slco3a1
ENSMUSG00000025739	Gng13
ENSMUSG00000025429	Pstpip2
ENSMUSG00000025383	Il23a
ENSMUSG00000025375	Aatk
ENSMUSG00000025359	Pmel
ENSMUSG00000025140	Pycr1
ENSMUSG00000025089	Gfra1
ENSMUSG00000024935	Slc1a1
ENSMUSG00000024866	Acy3
ENSMUSG00000024650	Slc22a6
ENSMUSG00000024598	Fbn2
ENSMUSG00000024597	Slc12a2
ENSMUSG00000024529	Lox
ENSMUSG00000024395	Lims2
ENSMUSG00000024330	Col11a2
ENSMUSG00000024176	Sox8
ENSMUSG00000024065	Ehd3
ENSMUSG00000023995	Tspo2
ENSMUSG00000023828	Slc22a3
ENSMUSG00000023827	Agpat4
ENSMUSG00000023805	Synj2
ENSMUSG00000023495	Pcbp4
ENSMUSG00000023232	Serinc2
ENSMUSG00000023031	Cela1
ENSMUSG00000023019	Gpd1
ENSMUSG00000022766	Serpind1
ENSMUSG00000022742	Cpox
ENSMUSG00000022548	Apod
ENSMUSG00000022525	Hrasls
ENSMUSG00000022514	Il1rap
ENSMUSG00000022472	Pppde2
ENSMUSG00000022425	Enpp2
ENSMUSG00000022358	Fbxo32
ENSMUSG00000022324	Matn2
ENSMUSG00000022311	Csmd3
ENSMUSG00000022231	Sema5a
ENSMUSG00000022203	Efs
ENSMUSG00000022129	Dct
ENSMUSG00000022097	Sftpc
ENSMUSG00000022096	Hr
ENSMUSG00000022090	Pdlim2
ENSMUSG00000022025	Lect1
ENSMUSG00000021835	Bmp4
ENSMUSG00000021798	Ldb3
ENSMUSG00000021703	Serinc5
ENSMUSG00000021696	Elovl7
ENSMUSG00000021614	Vcan
ENSMUSG00000021594	Srd5a1
ENSMUSG00000021573	Tppp
ENSMUSG00000021565	Slc6a19
ENSMUSG00000021451	Sema4d
ENSMUSG00000021143	Pacs2
ENSMUSG00000021136	Smoc1
ENSMUSG00000020902	Ntn1
ENSMUSG00000020811	Wscd1
ENSMUSG00000020774	Aspa
ENSMUSG00000020758	Itgb4
ENSMUSG00000020732	Rab37
ENSMUSG00000020723	Cacng4
ENSMUSG00000020629	Adi1
ENSMUSG00000020604	Arsg
ENSMUSG00000020411	Nipal4
ENSMUSG00000020340	Cyfip2
ENSMUSG00000020256	Aldh1l2
ENSMUSG00000020183	Cpm
ENSMUSG00000020173	Cobl
ENSMUSG00000020150	Gamt
ENSMUSG00000019996	Mtap7
ENSMUSG00000019929	Dcn
ENSMUSG00000019843	Fyn
ENSMUSG00000018595	Glra4
ENSMUSG00000018543	1700001P01Rik
ENSMUSG00000018166	Erbb3
ENSMUSG00000017868	Sgk2
ENSMUSG00000017734	Dbndd2
ENSMUSG00000017386	Traf4
ENSMUSG00000017146	Brca1
ENSMUSG00000017007	Rbpjl
ENSMUSG00000017002	Slpi
ENSMUSG00000016995	Matn4
ENSMUSG00000016918	Sulf1
ENSMUSG00000016356	Col20a1
ENSMUSG00000015850	Adamtsl4
ENSMUSG00000015829	Tnr
ENSMUSG00000015806	Qdpr
ENSMUSG00000015714	Lass2
ENSMUSG00000015484	Fam163a
ENSMUSG00000015341	Golga7
ENSMUSG00000015149	Sirt2
ENSMUSG00000015090	Ptgds
ENSMUSG00000014846	Tppp3
ENSMUSG00000014776	Nol3
ENSMUSG00000014773	Dll1
ENSMUSG00000014609	Chrne
ENSMUSG00000013523	Bcas1
ENSMUSG00000011884	Gltp
ENSMUSG00000011832	Evi5l
ENSMUSG00000011148	Adssl1
ENSMUSG00000010505	Myt1
ENSMUSG00000010021	Kif19a
ENSMUSG00000009828	Ick
ENSMUSG00000007480	Mc5r
ENSMUSG00000006800	Sulf2
ENSMUSG00000006782	Cnp
ENSMUSG00000006651	Aplp1
ENSMUSG00000006403	Adamts4
ENSMUSG00000006301	Tmbim1
ENSMUSG00000005125	Ndrg1
ENSMUSG00000004894	Hapln2
ENSMUSG00000004633	Chn2
ENSMUSG00000003934	Efnb3
ENSMUSG00000003534	Ddr1
ENSMUSG00000003436	Dll3
ENSMUSG00000002274	Metrn
ENSMUSG00000002007	Srpk3
ENSMUSG00000001986	Gria3
ENSMUSG00000001985	Grik3
ENSMUSG00000001506	Col1a1
ENSMUSG00000001313	Rnd2
ENSMUSG00000001281	Itgb7
ENSMUSG00000001036	Epn2
ENSMUSG00000001025	S100a6
ENSMUSG00000001021	S100a3
ENSMUSG00000001020	S100a4
ENSMUSG00000000983	Expi
ENSMUSG00000000791	Il12rb1
ENSMUSG00000000125	Wnt3
-	C430049B03Rik
-	BC057022
-	BC048355
-	AI848285
-	A930003A15Rik
-	A430107P09Rik
-	4831426I19Rik
-	42986
-	42982
-	42802

## Sheet: Table S5
Table S5: 500 Astrocytic expression genes
Gene ID	Gene Name
ENSMUSG00000102543	Pcdhgc5
ENSMUSG00000102185	5033404E19Rik
ENSMUSG00000099696	2900052N01Rik
ENSMUSG00000098132	Rassf10
ENSMUSG00000098008	A930001A20Rik
ENSMUSG00000097881	B230209K01Rik
ENSMUSG00000097615	Gm2061
ENSMUSG00000096753	Fam181a
ENSMUSG00000096054	Syne1
ENSMUSG00000096014	Sox1
ENSMUSG00000095407	Tmem200c
ENSMUSG00000095139	Pou3f2
ENSMUSG00000094690	1600014C23Rik
ENSMUSG00000092341	Malat1
ENSMUSG00000091956	C2cd4b
ENSMUSG00000091387	Gcnt4
ENSMUSG00000091034	Gm17660
ENSMUSG00000090626	Tex9
ENSMUSG00000090439	Gm17455
ENSMUSG00000090386	2810055G20Rik
ENSMUSG00000090336	4932443I19Rik
ENSMUSG00000090122	Kcne1l
ENSMUSG00000087342	Gm12238
ENSMUSG00000087264	1500002O10Rik
ENSMUSG00000086155	9430041J12Rik
ENSMUSG00000085886	D030047H15Rik
ENSMUSG00000084781	D930015M05Rik
ENSMUSG00000081683	Fzd10
ENSMUSG00000080316	Ncrna00085
ENSMUSG00000079495	Gm11128
ENSMUSG00000079494	Cml5
ENSMUSG00000079355	Ccrl1
ENSMUSG00000079177	4930417G10Rik
ENSMUSG00000079038	D130040H23Rik
ENSMUSG00000078640	Gm11627
ENSMUSG00000078451	Ppil6
ENSMUSG00000078202	Nrarp
ENSMUSG00000076435	Acsf2
ENSMUSG00000075304	Sp5
ENSMUSG00000075012	Fjx1
ENSMUSG00000074925	Ptar1
ENSMUSG00000074637	Sox2
ENSMUSG00000073988	Ttpa
ENSMUSG00000073731	AI507597
ENSMUSG00000073728	Gm10565
ENSMUSG00000073650	Gm216
ENSMUSG00000073424	Cyp4f15
ENSMUSG00000073418	C4b
ENSMUSG00000072844	G530011O06Rik
ENSMUSG00000072591	5930412G12Rik
ENSMUSG00000071856	Mcc
ENSMUSG00000071550	Wdr52
ENSMUSG00000071342	Gm889
ENSMUSG00000071226	Cecr2
ENSMUSG00000070532	1700084C01Rik
ENSMUSG00000070509	Rgma
ENSMUSG00000070407	Hs3st3b1
ENSMUSG00000070337	Gpr179
ENSMUSG00000068748	Ptprz1
ENSMUSG00000068299	1700019G17Rik
ENSMUSG00000067878	Mtap7d3
ENSMUSG00000067610	Klri1
ENSMUSG00000067279	Ppp1r3c
ENSMUSG00000066438	3830431G21Rik
ENSMUSG00000065939	Snora2b
ENSMUSG00000064493	Snora28
ENSMUSG00000064052	Gm5089
ENSMUSG00000063558	Aox1
ENSMUSG00000063428	Ddo
ENSMUSG00000062312	Erbb2
ENSMUSG00000062210	Tnfaip8
ENSMUSG00000061322	Dnaic1
ENSMUSG00000060961	Slc4a4
ENSMUSG00000060548	Tnfrsf19
ENSMUSG00000060530	A930017M01Rik
ENSMUSG00000060445	Sycp2
ENSMUSG00000059336	Slc14a1
ENSMUSG00000059146	Ntrk3
ENSMUSG00000058626	Capn11
ENSMUSG00000058571	Gpc6
ENSMUSG00000058056	Palld
ENSMUSG00000056870	Gulp1
ENSMUSG00000056854	Pou3f4
ENSMUSG00000056763	Cspp1
ENSMUSG00000055782	Abcd2
ENSMUSG00000055027	Smyd1
ENSMUSG00000055003	Lrtm2
ENSMUSG00000054901	Arhgef33
ENSMUSG00000054477	Kcnn2
ENSMUSG00000054252	Fgfr3
ENSMUSG00000054074	2810030E01Rik
ENSMUSG00000053846	Lipg
ENSMUSG00000053646	Plxnb1
ENSMUSG00000053161	Wdr69
ENSMUSG00000052957	Gas1
ENSMUSG00000052942	Glis3
ENSMUSG00000052430	Bmpr1b
ENSMUSG00000052397	Ezr
ENSMUSG00000052062	Pard3b
ENSMUSG00000051727	Kctd14
ENSMUSG00000051262	Cml3
ENSMUSG00000051048	P4ha3
ENSMUSG00000051041	Olfml1
ENSMUSG00000050953	Gja1
ENSMUSG00000050625	Ccdc121
ENSMUSG00000050545	A830093I24Rik
ENSMUSG00000050423	Ppp1r3g
ENSMUSG00000050334	C130071C03Rik
ENSMUSG00000050288	Fzd2
ENSMUSG00000050248	Evc2
ENSMUSG00000050199	Lgr4
ENSMUSG00000049907	Rasl11b
ENSMUSG00000049690	Nckap5
ENSMUSG00000049583	Grm5
ENSMUSG00000049580	Tsku
ENSMUSG00000049404	Rarres1
ENSMUSG00000049336; ENSMUSG00000031561	Odz3
ENSMUSG00000049313	Sorl1
ENSMUSG00000048794	Ccdc37
ENSMUSG00000048731	Ggnbp1
ENSMUSG00000048647	Exd1
ENSMUSG00000048482	Bdnf
ENSMUSG00000048424; ENSMUSG00000110746	Ranbp3l
ENSMUSG00000048402	Gli2
ENSMUSG00000048148	Nwd1
ENSMUSG00000048022	Tmem229a
ENSMUSG00000048001	Hes5
ENSMUSG00000047992	Fam69c
ENSMUSG00000047793	Sned1
ENSMUSG00000047786	Lix1
ENSMUSG00000047632	Fgfbp3
ENSMUSG00000047557	Lxn
ENSMUSG00000047419	Cmya5
ENSMUSG00000047361	Gm973
ENSMUSG00000046961	Gpr156
ENSMUSG00000046818	Ddit4l
ENSMUSG00000046618	Olfml2a
ENSMUSG00000046610	5330437I02Rik
ENSMUSG00000046312	AI464131
ENSMUSG00000046169	Adamts6
ENSMUSG00000045934	Mtmr11
ENSMUSG00000045838	A430105I19Rik
ENSMUSG00000045655	AU021034
ENSMUSG00000045608	Dbx2
ENSMUSG00000045103	Dmd
ENSMUSG00000045092	S1pr1
ENSMUSG00000044986	Tst
ENSMUSG00000044576	Fam59b
ENSMUSG00000044254	Pcsk9
ENSMUSG00000044229	Fam55d
ENSMUSG00000044122	Proca1
ENSMUSG00000044037	Als2cl
ENSMUSG00000043833	2900005J15Rik
ENSMUSG00000043496	Tril
ENSMUSG00000043085	Tmem82
ENSMUSG00000042793	Lgr6
ENSMUSG00000042784	Muc1
ENSMUSG00000042707	Dnali1
ENSMUSG00000042613	Pbxip1
ENSMUSG00000042417	Ccno
ENSMUSG00000042256	3110082D06Rik
ENSMUSG00000042251	Pm20d1
ENSMUSG00000042249	Adrbk2
ENSMUSG00000041961	Znrf3
ENSMUSG00000041688	Amot
ENSMUSG00000041423	Paqr6
ENSMUSG00000041329	Atp1b2
ENSMUSG00000041323	Ak7
ENSMUSG00000041261	Car8
ENSMUSG00000041180	Hectd2
ENSMUSG00000041119	Pde9a
ENSMUSG00000040978	Gm11992
ENSMUSG00000040856	Dlk1
ENSMUSG00000040841	Six5
ENSMUSG00000040752	Myh6
ENSMUSG00000040740	Slc25a34
ENSMUSG00000040717	Il17rd
ENSMUSG00000040711	Sh3pxd2b
ENSMUSG00000040260	Daam2
ENSMUSG00000040181	Fmo1
ENSMUSG00000040152	Thbs1
ENSMUSG00000040138	Ndp
ENSMUSG00000040055	Gjb6
ENSMUSG00000039977	Ccdc67
ENSMUSG00000039851	4932438H23Rik
ENSMUSG00000039835	Nhsl1
ENSMUSG00000039809	Gabbr2
ENSMUSG00000039676	Capsl
ENSMUSG00000039519	Cyp7b1
ENSMUSG00000039476	Prrx2
ENSMUSG00000039410	Prdm16
ENSMUSG00000039323	Igfbp2
ENSMUSG00000039239	Tgfb2
ENSMUSG00000039179	Tekt5
ENSMUSG00000039063	Echdc3
ENSMUSG00000039037	St6galnac5
ENSMUSG00000038917	3930402G23Rik
ENSMUSG00000038894	Irs2
ENSMUSG00000038763	Alpk3
ENSMUSG00000038679	Trps1
ENSMUSG00000038594	Gm9766
ENSMUSG00000038583	Pln
ENSMUSG00000038560	Sp6
ENSMUSG00000038233	Fam198a
ENSMUSG00000038146	Notch3
ENSMUSG00000038094	Atp13a4
ENSMUSG00000037784	Dzip1l
ENSMUSG00000037697	Ddhd1
ENSMUSG00000037686	Aspg
ENSMUSG00000037440	Vnn1
ENSMUSG00000037225	Fgf2
ENSMUSG00000037139	Myom3
ENSMUSG00000037016	Frem2
ENSMUSG00000036949	Slc39a12
ENSMUSG00000036916	Zfp280c
ENSMUSG00000036885	Arhgef26
ENSMUSG00000036834	Plch1
ENSMUSG00000036611	Eepd1
ENSMUSG00000036585	Fgf1
ENSMUSG00000036570	Fxyd1
ENSMUSG00000036560	Lgi4
ENSMUSG00000036523	Greb1
ENSMUSG00000036480	1700027L20Rik
ENSMUSG00000036273	Lrrk2
ENSMUSG00000036192	Rorb
ENSMUSG00000036095	Dgkb
ENSMUSG00000035805	Mlc1
ENSMUSG00000035615	Frmpd1
ENSMUSG00000035545	Leng8
ENSMUSG00000035403	Crb2
ENSMUSG00000035275	Raver2
ENSMUSG00000035274	Tpbg
ENSMUSG00000035237	Lcat
ENSMUSG00000035179	4930579J09Rik
ENSMUSG00000034853	Acot11
ENSMUSG00000034687	Fras1
ENSMUSG00000034579	Pla2g3
ENSMUSG00000034573	Ptpn13
ENSMUSG00000034467	Dynlrb2
ENSMUSG00000034463	Scara3
ENSMUSG00000033721	Vav3
ENSMUSG00000033720	Sfxn5
ENSMUSG00000033717	Adra2a
ENSMUSG00000033569	Bai3
ENSMUSG00000033491	Prss35
ENSMUSG00000033207	Mamdc2
ENSMUSG00000033177	Tmprss7
ENSMUSG00000032942	Ucp3
ENSMUSG00000032816	Igdcc4
ENSMUSG00000032558	Nphp3
ENSMUSG00000032413	Rasa2
ENSMUSG00000032387	Rbpms2
ENSMUSG00000032369	Plscr1
ENSMUSG00000032334	Loxl1
ENSMUSG00000032281	Acsbg1
ENSMUSG00000032204	Aqp9
ENSMUSG00000032181	Scg3
ENSMUSG00000031980	Agt
ENSMUSG00000031808	Slc27a1
ENSMUSG00000031647	Mfap3l
ENSMUSG00000031596	Slc7a2
ENSMUSG00000031565	Fgfr1
ENSMUSG00000031548	Sfrp1
ENSMUSG00000031373	Car5b
ENSMUSG00000031283	Chrdl1
ENSMUSG00000031274	Col4a5
ENSMUSG00000031119	Gpc4
ENSMUSG00000031111	Igsf1
ENSMUSG00000030849	Fgfr2
ENSMUSG00000030605	Mfge8
ENSMUSG00000030549	Rhcg
ENSMUSG00000030495	Slc7a10
ENSMUSG00000030310	Slc6a1
ENSMUSG00000030307	Slc6a11
ENSMUSG00000030125	Lrrc23
ENSMUSG00000030111	A2m
ENSMUSG00000030103	Bhlhe40
ENSMUSG00000030093	Wnt7a
ENSMUSG00000030088	Aldh1l1
ENSMUSG00000030087	Klf15
ENSMUSG00000030029	Lrig1
ENSMUSG00000030004	Nat8
ENSMUSG00000029838	Ptn
ENSMUSG00000029778	Adcyap1r1
ENSMUSG00000029706	Pax4
ENSMUSG00000029700	Slc13a1
ENSMUSG00000029695	Aass
ENSMUSG00000029641	Rasl11a
ENSMUSG00000029408	Abcb9
ENSMUSG00000029309	Sparcl1
ENSMUSG00000029307	Dmp1
ENSMUSG00000029212	Gabrb1
ENSMUSG00000029211	Gabra4
ENSMUSG00000029122	Evc
ENSMUSG00000029093	Sorcs2
ENSMUSG00000029084	Cd38
ENSMUSG00000028957	Per3
ENSMUSG00000028864	Hgf
ENSMUSG00000028766	Alpl
ENSMUSG00000028649	Macf1
ENSMUSG00000028640	Tcfap2c
ENSMUSG00000028601	Echdc2
ENSMUSG00000028584; ENSMUSG00000097351	Lrrc38
ENSMUSG00000028583	Pdpn
ENSMUSG00000028558	Calr4
ENSMUSG00000028527	Ak4
ENSMUSG00000028517	Ppap2b
ENSMUSG00000028364	Tnc
ENSMUSG00000028341	Nr4a3
ENSMUSG00000028248	Sfrs18
ENSMUSG00000028195	Cyr61
ENSMUSG00000028179	Cth
ENSMUSG00000028128	F3
ENSMUSG00000028040	Efna4
ENSMUSG00000028028	Alpk1
ENSMUSG00000027962	Vcam1
ENSMUSG00000027895	Kcnc4
ENSMUSG00000027887	Sypl2
ENSMUSG00000027878	Notch2
ENSMUSG00000027832	Ptx3
ENSMUSG00000027831	Veph1
ENSMUSG00000027797	Dclk1
ENSMUSG00000027737	Slc7a11
ENSMUSG00000027661	Slc2a10
ENSMUSG00000027470	Mylk2
ENSMUSG00000027452	Acss1
ENSMUSG00000027400	Pdyn
ENSMUSG00000027347	Rasgrp1
ENSMUSG00000027221	Chst1
ENSMUSG00000027188	Pamr1
ENSMUSG00000027186	Elf5
ENSMUSG00000027168	Pax6
ENSMUSG00000027111	Itga6
ENSMUSG00000027015	Cybrd1
ENSMUSG00000026831	1700007K13Rik
ENSMUSG00000026826	Nr4a2
ENSMUSG00000026679	Enkur
ENSMUSG00000026676	Ccdc3
ENSMUSG00000026674	Ddr2
ENSMUSG00000026614	Slc30a10
ENSMUSG00000026527	Rgs7
ENSMUSG00000026387	Sctr
ENSMUSG00000026383	Epb4.1l5
ENSMUSG00000026259	Ngef
ENSMUSG00000026258	3110079O15Rik
ENSMUSG00000026227	2810459M11Rik
ENSMUSG00000026226	Spata3
ENSMUSG00000026200	Glb1l
ENSMUSG00000026173	Plcd4
ENSMUSG00000026077	Npas2
ENSMUSG00000025911	Adhfe1
ENSMUSG00000025815	Dhtkd1
ENSMUSG00000025723	Nmb
ENSMUSG00000025588	Nat1
ENSMUSG00000025537	Phkg1
ENSMUSG00000025407	Gli1
ENSMUSG00000025350	Rdh5
ENSMUSG00000025348	Itga7
ENSMUSG00000024978	Gpam
ENSMUSG00000024905	Mtl5
ENSMUSG00000024899	Papss2
ENSMUSG00000024827	Gldc
ENSMUSG00000024810	Il33
ENSMUSG00000024665	Fads2
ENSMUSG00000024620	Pdgfrb
ENSMUSG00000024593	Megf10
ENSMUSG00000024558	Mapk4
ENSMUSG00000024552	Slc14a2
ENSMUSG00000024534	Sncaip
ENSMUSG00000024411	Aqp4
ENSMUSG00000024302	Dtna
ENSMUSG00000024292	Cyp4f14
ENSMUSG00000024227	2610034M16Rik
ENSMUSG00000024087	Cyp1b1
ENSMUSG00000024076	Vit
ENSMUSG00000024039	Cbs
ENSMUSG00000024033	Rsph1
ENSMUSG00000023951	Vegfa
ENSMUSG00000023913	Pla2g7
ENSMUSG00000023052	Npff
ENSMUSG00000022899	Slc15a2
ENSMUSG00000022894	Adamts5
ENSMUSG00000022788	Fgd4
ENSMUSG00000022763	Aifm3
ENSMUSG00000022758	P2rx6
ENSMUSG00000022687	Boc
ENSMUSG00000022665	Ccdc80
ENSMUSG00000022546	Gpt
ENSMUSG00000022505	Emp2
ENSMUSG00000022491	Glycam1
ENSMUSG00000022388	Ttll8
ENSMUSG00000022383	Ppara
ENSMUSG00000022296	Baalc
ENSMUSG00000022219	Cideb
ENSMUSG00000022132	Cldn10
ENSMUSG00000022114	Spry2
ENSMUSG00000022040	Ephx2
ENSMUSG00000022037	Clu
ENSMUSG00000021820	Camk2g
ENSMUSG00000021794	Glud1
ENSMUSG00000021702	Thbs4
ENSMUSG00000021613	Hapln1
ENSMUSG00000021469	Msx2
ENSMUSG00000021466	Ptch1
ENSMUSG00000021379	Id4
ENSMUSG00000021364	Elovl2
ENSMUSG00000021318	Gli3
ENSMUSG00000021260	Hhipl1
ENSMUSG00000021250	Fos
ENSMUSG00000021090	Lrrc9
ENSMUSG00000021071	Trim9
ENSMUSG00000021070	Bdkrb2
ENSMUSG00000021010	Npas3
ENSMUSG00000020961	Ston2
ENSMUSG00000020932	Gfap
ENSMUSG00000020828	Pld2
ENSMUSG00000020805	Slc13a5
ENSMUSG00000020734	Grin2c
ENSMUSG00000020733	Slc9a3r1
ENSMUSG00000020656	Grhl1
ENSMUSG00000020614	Fam20a
ENSMUSG00000020607	Fam84a
ENSMUSG00000020591	Ntsr2
ENSMUSG00000020541	Tom1l1
ENSMUSG00000020407	Upp1
ENSMUSG00000020333	Acsl6
ENSMUSG00000020263	Appl2
ENSMUSG00000020142	Slc1a4
ENSMUSG00000020122	Egfr
ENSMUSG00000020044	Timp3
ENSMUSG00000020037	Rfx4
ENSMUSG00000020021	Fgd6
ENSMUSG00000019874	Fabp7
ENSMUSG00000019817	Plagl1
ENSMUSG00000019803	Nr2e1
ENSMUSG00000019789	Hey2
ENSMUSG00000019577	Pdk4
ENSMUSG00000019437	Tlcd1
ENSMUSG00000019359	Gdpd2
ENSMUSG00000018906	P4ha2
ENSMUSG00000018849	Wwc1
ENSMUSG00000018822	Sfrp5
ENSMUSG00000018566	Slc2a4
ENSMUSG00000018500	Adora2b
ENSMUSG00000018459	Slc13a3
ENSMUSG00000017724	Etv4
ENSMUSG00000017453	Pipox
ENSMUSG00000017405	Nek8
ENSMUSG00000017390	Aldoc
ENSMUSG00000016239	Lonrf3
ENSMUSG00000016194	Hsd11b1
ENSMUSG00000016028	Celsr1
ENSMUSG00000015533	Itga2
ENSMUSG00000015085	Entpd2
ENSMUSG00000010529	Gm266
ENSMUSG00000010051	Hyal1
ENSMUSG00000008540	Mgst1
ENSMUSG00000007872	Id3
ENSMUSG00000007682	Dio2
ENSMUSG00000007097	Atp1a2
ENSMUSG00000006522	Itih3
ENSMUSG00000006205	Htra1
ENSMUSG00000005958	Ephb3
ENSMUSG00000005917	Otx1
ENSMUSG00000005892	Trh
ENSMUSG00000005360	Slc1a3
ENSMUSG00000005089	Slc1a2
ENSMUSG00000005087	Cd44
ENSMUSG00000004902	Slc25a18
ENSMUSG00000004558	Ndrg2
ENSMUSG00000004328	Hif3a
ENSMUSG00000003974	Grm3
ENSMUSG00000003581	Rnf215
ENSMUSG00000003526	Prodh
ENSMUSG00000003032	Klf4
ENSMUSG00000002602	Axl
ENSMUSG00000002459	Rgs20
ENSMUSG00000002341	Ncan
ENSMUSG00000001870	Ltbp1
ENSMUSG00000001773	Folh1
ENSMUSG00000001630	Stk38l
ENSMUSG00000001521	Tulp3
ENSMUSG00000001349	Cnn1
ENSMUSG00000001260	Gabrg1
ENSMUSG00000000957	Mmp14
ENSMUSG00000000794	Kcnn3
ENSMUSG00000000567	Sox9
ENSMUSG00000000402	Egfl6
ENSMUSG00000000223	Drp2
ENSMUSG00000000202	Btbd17
ENSMUSG00000000184	Ccnd2
-	1700003M07Rik
-	4933409K07Rik
-	AA387883
-	AW011738
-	C030037D09Rik
-	Gm10560
-	LOC329427
-	LOC433374
-	42987

## Sheet: Table S6
Table S6: 500 Neuronal expression genes
Gene ID	Gene Name
ENSMUSG00000104148	Pcdha2
ENSMUSG00000103707	Pcdha6
ENSMUSG00000103092	Pcdha5
ENSMUSG00000102312	Pcdha3
ENSMUSG00000100826	Ipw
ENSMUSG00000100241	Slc18a3
ENSMUSG00000097545	A930011O12Rik
ENSMUSG00000097391	Mirg
ENSMUSG00000096914	Galntl6
ENSMUSG00000096826	Ccl27b
ENSMUSG00000096225	Lhx8
ENSMUSG00000095845	Gm5741
ENSMUSG00000094500	2700090O03Rik
ENSMUSG00000093738	AI606473
ENSMUSG00000093536	Gm16532
ENSMUSG00000092083	Kcnb2
ENSMUSG00000091002	Tcerg1l
ENSMUSG00000090546	Cdr1
ENSMUSG00000090223	Pcp4
ENSMUSG00000090061	3110047P20Rik
ENSMUSG00000089661	Mia1
ENSMUSG00000087694	A530058N18Rik
ENSMUSG00000087651	1500009L16Rik
ENSMUSG00000087211	1500016L03Rik
ENSMUSG00000087022	9130024F11Rik
ENSMUSG00000086496	Gm14204
ENSMUSG00000086228	Gm514
ENSMUSG00000086219	2410137F16Rik
ENSMUSG00000085584	Rgag1
ENSMUSG00000082229	Nap1l2
ENSMUSG00000078307	AI593442
ENSMUSG00000075316	Scn9a
ENSMUSG00000074971	Fibin
ENSMUSG00000074872	Ctxn2
ENSMUSG00000074505	Fat3
ENSMUSG00000074345	Tnfaip8l3
ENSMUSG00000074269	2410076I21Rik
ENSMUSG00000074264	Amy1
ENSMUSG00000074227	Spint2
ENSMUSG00000073805	Fam196a
ENSMUSG00000072825	AW555464
ENSMUSG00000072437	Nanos1
ENSMUSG00000071234	Tmem90a
ENSMUSG00000070880	Gad1
ENSMUSG00000070695	Cntnap5a
ENSMUSG00000070687	Htr1d
ENSMUSG00000070564	Ntn5
ENSMUSG00000069814	E130309D14Rik
ENSMUSG00000069227	Gprin1
ENSMUSG00000069132	Nxph2
ENSMUSG00000069072	Slc7a14
ENSMUSG00000068859	Sp9
ENSMUSG00000068696	Gpr88
ENSMUSG00000068615	Gjd2
ENSMUSG00000067578	Cbln4
ENSMUSG00000066652	Lefty2
ENSMUSG00000066392	Nrxn3
ENSMUSG00000063919	Srrm4
ENSMUSG00000063804	Lin28b
ENSMUSG00000063661	Krt73
ENSMUSG00000063626	Unc5d
ENSMUSG00000063430	Wscd2
ENSMUSG00000062859	Tcp11
ENSMUSG00000062380	Tubb3
ENSMUSG00000062296	Trank1
ENSMUSG00000062252	Lhfpl5
ENSMUSG00000061911	Myt1l
ENSMUSG00000061702	Tmem91
ENSMUSG00000061298	Agbl4
ENSMUSG00000060371	Caln1
ENSMUSG00000060257	Scrt2
ENSMUSG00000059742	Kcnh7
ENSMUSG00000059173	Pde1a
ENSMUSG00000058897	Col25a1
ENSMUSG00000058740	Kcnt1
ENSMUSG00000058624	Gda
ENSMUSG00000058420	Syt17
ENSMUSG00000058248	Kcnh1
ENSMUSG00000058057	Gm10035
ENSMUSG00000057897	Camk2b
ENSMUSG00000057818	1600029O15Rik
ENSMUSG00000057729	Prtn3
ENSMUSG00000057715	A830018L16Rik
ENSMUSG00000057455	Rit2
ENSMUSG00000056972	Magel2
ENSMUSG00000056947	Mab21l1
ENSMUSG00000056296	Synpr
ENSMUSG00000056222	Spock1
ENSMUSG00000056158	Car10
ENSMUSG00000055629	B4galnt4
ENSMUSG00000055540	Epha6
ENSMUSG00000055409	Nell1
ENSMUSG00000055078	Gabra5
ENSMUSG00000054976	9430031J16Rik
ENSMUSG00000054459	Vsnl1
ENSMUSG00000054423	Cadps
ENSMUSG00000054204	Fam150b
ENSMUSG00000053693	Mast1
ENSMUSG00000053465	Hs6st3
ENSMUSG00000053192	Mllt11
ENSMUSG00000053164	Gpr21
ENSMUSG00000053117	E330013P04Rik
ENSMUSG00000053025	Sv2b
ENSMUSG00000052516	Robo2
ENSMUSG00000052504	Epha3
ENSMUSG00000052415	Tchh
ENSMUSG00000052135	Foxo6
ENSMUSG00000052026	Slc6a7
ENSMUSG00000051965	Nanos2
ENSMUSG00000051527	Usp29
ENSMUSG00000051502	Ufsp1
ENSMUSG00000051401	Kctd16
ENSMUSG00000051354	Samd3
ENSMUSG00000051251	Nhlh1
ENSMUSG00000051243	Islr2
ENSMUSG00000050963	Kcns2
ENSMUSG00000050711	Scg2
ENSMUSG00000050663	Trhde
ENSMUSG00000050558	Prokr2
ENSMUSG00000050211	Pla2g4e
ENSMUSG00000050069	Grem2
ENSMUSG00000049985	Ankrd55
ENSMUSG00000049946	BC030500
ENSMUSG00000049796	Crh
ENSMUSG00000049420	Tmem200a
ENSMUSG00000049281	Scn3b
ENSMUSG00000049154	Fam183b
ENSMUSG00000049112	Oxtr
ENSMUSG00000049001	A930038C07Rik
ENSMUSG00000048915	Efna5
ENSMUSG00000048905	4930539E08Rik
ENSMUSG00000048834	Vstm2a
ENSMUSG00000048814	Lonrf2
ENSMUSG00000048617	Rtbdn
ENSMUSG00000048562	Sp8
ENSMUSG00000048540	Nhlh2
ENSMUSG00000048483	Zdhhc22
ENSMUSG00000048385	Scrt1
ENSMUSG00000048251	Bcl11b
ENSMUSG00000048078	Odz4
ENSMUSG00000048027	Rgmb
ENSMUSG00000047986	Palm3
ENSMUSG00000047904	Sstr2
ENSMUSG00000047507	Baiap3
ENSMUSG00000047496	Rnf152
ENSMUSG00000047261	Gap43
ENSMUSG00000047155	Cyp4x1
ENSMUSG00000047139	Cd24a
ENSMUSG00000046719	Nxph3
ENSMUSG00000046687	Gm5424
ENSMUSG00000046378	Asphd1
ENSMUSG00000046318	Ccbe1
ENSMUSG00000046204	Pnma2
ENSMUSG00000046159	Chrm3
ENSMUSG00000045903	Npas4
ENSMUSG00000045731	Pnoc
ENSMUSG00000045659	Plekha7
ENSMUSG00000045648	Vwc2l
ENSMUSG00000045573	Penk
ENSMUSG00000045441	Gprin3
ENSMUSG00000045440	Insm2
ENSMUSG00000045348	6430598A04Rik
ENSMUSG00000045318	Adra2c
ENSMUSG00000045201	Lrrc3b
ENSMUSG00000045174	Fam123c
ENSMUSG00000045114	Prrt2
ENSMUSG00000045052	Prlhr
ENSMUSG00000044835	Ankrd45
ENSMUSG00000044667	D3Bwg0562e
ENSMUSG00000044548	Dact1
ENSMUSG00000044499	Hs3st5
ENSMUSG00000044349	Snhg11
ENSMUSG00000044288	Cnr1
ENSMUSG00000044067	Gpr22
ENSMUSG00000044042	Fmn1
ENSMUSG00000043843	Tmem145
ENSMUSG00000043518	Rai2
ENSMUSG00000043441	Gpr149
ENSMUSG00000043398	Gpr135
ENSMUSG00000043388	Tmem130
ENSMUSG00000043004	Gng2
ENSMUSG00000042816	Gpr151
ENSMUSG00000042761	Mrap2
ENSMUSG00000042671	Rgs8
ENSMUSG00000042655	Fam159b
ENSMUSG00000042631	Xkr7
ENSMUSG00000042604	Kcna4
ENSMUSG00000042581	Thsd7b
ENSMUSG00000042453	Reln
ENSMUSG00000042425	Frmpd3
ENSMUSG00000042372	Dmrt3
ENSMUSG00000042258	Isl1
ENSMUSG00000042216	Sgsm1
ENSMUSG00000042115	Klhdc8a
ENSMUSG00000041986	Elmod1
ENSMUSG00000041911	Dlx1
ENSMUSG00000041592	Sdk2
ENSMUSG00000041468	Gpr12
ENSMUSG00000041380	Htr2c
ENSMUSG00000041216	Clvs1
ENSMUSG00000041014	Nrg3
ENSMUSG00000040907	Atp1a3
ENSMUSG00000040797	Iqsec3
ENSMUSG00000040640	Erc2
ENSMUSG00000040536	Necab1
ENSMUSG00000040412	5330417C22Rik
ENSMUSG00000040373	Cacng5
ENSMUSG00000040258	Nxph4
ENSMUSG00000040136	Abcc8
ENSMUSG00000040125	Gpr26
ENSMUSG00000040118	Cacna2d1
ENSMUSG00000040035	Disp2
ENSMUSG00000039607	Rbms3
ENSMUSG00000039546	Ajap1
ENSMUSG00000039488	Cntn5
ENSMUSG00000039419	Cntnap2
ENSMUSG00000039114	Nrn1
ENSMUSG00000038777	Sema6c
ENSMUSG00000038738	Shank1
ENSMUSG00000038677	Scube3
ENSMUSG00000038354	Ankrd35
ENSMUSG00000038331	Satb2
ENSMUSG00000038259	Gdf5
ENSMUSG00000038255	Neurod2
ENSMUSG00000038244	Mical2
ENSMUSG00000038242	Aox4
ENSMUSG00000038112	AW551984
ENSMUSG00000038065	2410066E13Rik
ENSMUSG00000038048	Cntnap5c
ENSMUSG00000037995	Igsf9
ENSMUSG00000037984	Neurod6
ENSMUSG00000037843	Vstm2l
ENSMUSG00000037771	Slc32a1
ENSMUSG00000037653	Kctd8
ENSMUSG00000037610	Kcnmb2
ENSMUSG00000037568	Vash2
ENSMUSG00000037492	Zmat4
ENSMUSG00000037428	Vgf
ENSMUSG00000037362	Nov
ENSMUSG00000037259	6330439K17Rik
ENSMUSG00000037206	Islr
ENSMUSG00000036972	Zic4
ENSMUSG00000036760	Kcnk9
ENSMUSG00000036699	Zcchc12
ENSMUSG00000036641	Ccdc148
ENSMUSG00000036564	Ndrg4
ENSMUSG00000036510	Cdh8
ENSMUSG00000036298	Slc2a13
ENSMUSG00000036264	Fstl4
ENSMUSG00000036062	N28178
ENSMUSG00000036006	Fam65b
ENSMUSG00000035964	Tmem59l
ENSMUSG00000035864	Syt1
ENSMUSG00000035681	Kcnc2
ENSMUSG00000035653	Lrfn5
ENSMUSG00000035576	L3mbtl1
ENSMUSG00000035551	Igfbpl1
ENSMUSG00000035456	Prdm8
ENSMUSG00000035277	Arx
ENSMUSG00000035033	Tbr1
ENSMUSG00000034891	Sncb
ENSMUSG00000034825	Nrip3
ENSMUSG00000034818	Celf5
ENSMUSG00000034799	Unc13a
ENSMUSG00000034796	Cpne7
ENSMUSG00000034701	Neurod1
ENSMUSG00000034656	Cacna1a
ENSMUSG00000034384	Barhl2
ENSMUSG00000034336	Ina
ENSMUSG00000034226	Rhov
ENSMUSG00000034145	Tmem63c
ENSMUSG00000034009	Rxfp1
ENSMUSG00000033453	Adamts15
ENSMUSG00000033063	Cntnap3
ENSMUSG00000032925	Itgbl1
ENSMUSG00000032890	Rims3
ENSMUSG00000032735	Ablim3
ENSMUSG00000032589	Bsn
ENSMUSG00000032564	Cpne4
ENSMUSG00000032549	Rab6b
ENSMUSG00000032532	Cck
ENSMUSG00000032502	Stac
ENSMUSG00000032452	Clstn2
ENSMUSG00000032446	Eomes
ENSMUSG00000032368	Zic1
ENSMUSG00000032338	Hcn4
ENSMUSG00000032297	Celf6
ENSMUSG00000032291	Crabp1
ENSMUSG00000032271	Nnmt
ENSMUSG00000032269	Htr3a
ENSMUSG00000032259	Drd2
ENSMUSG00000032179	Bmp5
ENSMUSG00000032034	Kcnj5
ENSMUSG00000032024	9030425E11Rik
ENSMUSG00000031932	Gpr83
ENSMUSG00000031910	Has3
ENSMUSG00000031772	Cntnap4
ENSMUSG00000031654	Cbln1
ENSMUSG00000031391	L1cam
ENSMUSG00000031303	Map3k15
ENSMUSG00000031298	Gpr64
ENSMUSG00000031285	Dcx
ENSMUSG00000031189	Aff2
ENSMUSG00000031144	Syp
ENSMUSG00000031112	2610018G03Rik
ENSMUSG00000031026	Trim66
ENSMUSG00000030731	Syt3
ENSMUSG00000030729	Pgm2l1
ENSMUSG00000030551	Nr2f2
ENSMUSG00000030500	Slc17a6
ENSMUSG00000030350	Prmt8
ENSMUSG00000030228	Pik3c2g
ENSMUSG00000030098	Grip2
ENSMUSG00000030075	Cntn3
ENSMUSG00000030043	Tacr1
ENSMUSG00000029875	AI836003
ENSMUSG00000029868	Trpv6
ENSMUSG00000029819	Npy
ENSMUSG00000029757	Dync1i1
ENSMUSG00000029755	Dlx5
ENSMUSG00000029754	Dlx6
ENSMUSG00000029716	Trfr2
ENSMUSG00000029712	Actl6b
ENSMUSG00000029651	Mtus2
ENSMUSG00000029595	Lhx5
ENSMUSG00000029576	Radil
ENSMUSG00000029403	Cdkl2
ENSMUSG00000029370	Rassf6
ENSMUSG00000029361	Nos1
ENSMUSG00000029223	Uchl1
ENSMUSG00000029219	Slc10a4
ENSMUSG00000029168	Dpysl5
ENSMUSG00000029123	Stk32b
ENSMUSG00000029121	Crmp1
ENSMUSG00000029088	Kcnip4
ENSMUSG00000029026	Trp73
ENSMUSG00000029005	2610109H07Rik
ENSMUSG00000028977	Casz1
ENSMUSG00000028971	Cort
ENSMUSG00000028845	Tekt2
ENSMUSG00000028661	Epha8
ENSMUSG00000028289	Epha7
ENSMUSG00000028222	Calb1
ENSMUSG00000028197	Col24a1
ENSMUSG00000028137	Celf3
ENSMUSG00000028072	Ntrk1
ENSMUSG00000028051	Hcn3
ENSMUSG00000028039	Efna3
ENSMUSG00000028033	Kcnq5
ENSMUSG00000028004	Npy2r
ENSMUSG00000027977	Ndst3
ENSMUSG00000027971	Ndst4
ENSMUSG00000027950	Chrnb2
ENSMUSG00000027894	Slc6a17
ENSMUSG00000027834	Serpini1
ENSMUSG00000027824	Vmn2r1
ENSMUSG00000027820	Mme
ENSMUSG00000027748	Trpc4
ENSMUSG00000027612	Mmp24
ENSMUSG00000027581	Stmn3
ENSMUSG00000027520	Zdbf2
ENSMUSG00000027500	Stmn2
ENSMUSG00000027438	Napb
ENSMUSG00000027350	Chgb
ENSMUSG00000027273	Snap25
ENSMUSG00000027016	Zfp385b
ENSMUSG00000026961	Lrrc26
ENSMUSG00000026959	Grin1
ENSMUSG00000026890	Lhx6
ENSMUSG00000026841	Fibcd1
ENSMUSG00000026839	Upp2
ENSMUSG00000026825	Dnm1
ENSMUSG00000026797	Stxbp1
ENSMUSG00000026787	Gad2
ENSMUSG00000026458	Ppfia4
ENSMUSG00000026312	Cdh7
ENSMUSG00000026247	Ecel1
ENSMUSG00000026241	Nppc
ENSMUSG00000026188	Tmem169
ENSMUSG00000026163	Sphkap
ENSMUSG00000025946	Pth2r
ENSMUSG00000025876	Unc5a
ENSMUSG00000025855	Prkar1b
ENSMUSG00000025789	St8sia2
ENSMUSG00000025658	Cnksr2
ENSMUSG00000025576	Rbfox3
ENSMUSG00000025400	Tac2
ENSMUSG00000025221	Kcnip2
ENSMUSG00000025128	Bhlhe22
ENSMUSG00000025127	Gcgr
ENSMUSG00000025092	Hspa12a
ENSMUSG00000024901	Peli3
ENSMUSG00000024798	Htr7
ENSMUSG00000024743	Syt7
ENSMUSG00000024479	Mal2
ENSMUSG00000024459	H2-M5
ENSMUSG00000024268	Celf4
ENSMUSG00000024261	Syt4
ENSMUSG00000024256	Adcyap1
ENSMUSG00000024186	Rgs11
ENSMUSG00000024008	Cpne5
ENSMUSG00000023945	Slc5a7
ENSMUSG00000023473	Celsr3
ENSMUSG00000023391	Dlx2
ENSMUSG00000023328	Ache
ENSMUSG00000023192	Grm2
ENSMUSG00000022861	Dgkg
ENSMUSG00000022860	Chodl
ENSMUSG00000022577	Ly6h
ENSMUSG00000022464	Slc38a4
ENSMUSG00000022421	Nptxr
ENSMUSG00000022309	Angpt1
ENSMUSG00000022208	Jph4
ENSMUSG00000022176	Rem2
ENSMUSG00000022099	Epb4.9
ENSMUSG00000022076	Klhl1
ENSMUSG00000022053	Ebf2
ENSMUSG00000021991	Cacna2d3
ENSMUSG00000021974	Fgf9
ENSMUSG00000021919	Chat
ENSMUSG00000021852	Slc35f4
ENSMUSG00000021730	Hcn1
ENSMUSG00000021700	Rab3c
ENSMUSG00000021680	Crhbp
ENSMUSG00000021587	Pcsk1
ENSMUSG00000021396	Nxnl2
ENSMUSG00000021301	Hecw1
ENSMUSG00000021268	Meg3
ENSMUSG00000021118	Plek2
ENSMUSG00000020892	Aloxe3
ENSMUSG00000020848	Doc2b
ENSMUSG00000020810	Cygb
ENSMUSG00000020627	Klhl29
ENSMUSG00000020524	Gria1
ENSMUSG00000020436	Gabrg2
ENSMUSG00000020431	Adcy1
ENSMUSG00000020297	Nsg2
ENSMUSG00000020241	Col6a2
ENSMUSG00000020053	Igf1
ENSMUSG00000019935	Slc17a8
ENSMUSG00000019894	Slc6a15
ENSMUSG00000019890	Nts
ENSMUSG00000019880	Rspo3
ENSMUSG00000019876	Pkib
ENSMUSG00000019852	D10Bwg1379e
ENSMUSG00000019828	Grm1
ENSMUSG00000019772	Vip
ENSMUSG00000019230	Lhx9
ENSMUSG00000019146	Cacng2
ENSMUSG00000018698	Lhx1
ENSMUSG00000018648	Dusp14
ENSMUSG00000018589	Glra2
ENSMUSG00000018554	Ybx2
ENSMUSG00000017897	Eya2
ENSMUSG00000017740	Slc12a5
ENSMUSG00000016498	Pdcd1lg2
ENSMUSG00000016496	Cd274
ENSMUSG00000016346	Kcnq2
ENSMUSG00000016262	Sertad4
ENSMUSG00000016150	Odz2
ENSMUSG00000015812	Gnrh1
ENSMUSG00000010825	Grid2ip
ENSMUSG00000010476	Ebf3
ENSMUSG00000010066	Cacna2d2
ENSMUSG00000009734	Pou6f2
ENSMUSG00000009394	Syn2
ENSMUSG00000009216	Fam163b
ENSMUSG00000008489	Elavl2
ENSMUSG00000007021	Syngr3
ENSMUSG00000006711	D130043K22Rik
ENSMUSG00000006586	Runx1t1
ENSMUSG00000006270	Vax1
ENSMUSG00000006218	Fam131c
ENSMUSG00000005968	Tuft1
ENSMUSG00000005950	P2rx5
ENSMUSG00000005251	Ripk4
ENSMUSG00000005045	Chd5
ENSMUSG00000004961	Syt5
ENSMUSG00000004885	Crabp2
ENSMUSG00000004366	Sst
ENSMUSG00000004113	Cacna1b
ENSMUSG00000003657	Calb2
ENSMUSG00000003411	Rab3b
ENSMUSG00000002771	Grin2d
ENSMUSG00000002265	Peg3
ENSMUSG00000001496	Nkx2-1
ENSMUSG00000000861	Bcl11a
ENSMUSG00000000305	Cdh4
ENSMUSG00000000214	Th
ENSMUSG00000000120	Ngfr
-	42798
-	A230073K19Rik
-	5730522E02Rik
-	C030023E24Rik
-	BC005764
-	Dlx6os1
-	Rian
-	E130003G02Rik
-	Dlx1as
-	BC089491

## Sheet: Table S7
Table S7: Prrc2a f/f;Olig2-cre DEGs & Prrc2a RIP & Oligodendroglial lineage genes
Gene ID	Gene Name	Value1	Value2	Log2.Fold_change.	Log2.Fold_change..normalized	Z.score	P.value	FDR	Target
ENSMUSG00000021573	Tppp	8184	16856	-1.04238	-0.401607	-21.6004	1.77891e-103	7.35437e-101	yes
ENSMUSG00000026442	Nfasc	4657	10207	-1.13209	-0.491309	-20.2438	4.02957e-91	1.43613e-88	yes
ENSMUSG00000055421	Pcdh9	907	2220	-1.29139	-0.650608	-12.1603	5.05706e-34	4.05172e-32	yes
ENSMUSG00000060716	Plekhh1	413	1155	-1.48368	-0.842902	-10.991	4.22105e-28	2.4237e-26	yes
ENSMUSG00000036907	C1ql2	1113	1130	-0.0218692	0.618908	10.2838	8.34154e-25	3.95477e-23	yes
ENSMUSG00000034275	Igsf9b	66	311	-2.23638	-1.5956	-9.47595	2.64333e-21	1.00074e-19	yes
ENSMUSG00000015829	Tnr	483	1208	-1.32253	-0.681748	-9.34881	8.864e-21	3.20889e-19	yes
ENSMUSG00000023805	Synj2	915	1981	-1.11439	-0.473608	-8.62243	6.55476e-18	1.93839e-16	yes
ENSMUSG00000039830	Olig2	442	1070	-1.27549	-0.634715	-8.25864	1.4734e-16	3.9299e-15	yes
ENSMUSG00000036158	Prickle1	1530	2968	-0.955959	-0.315182	-7.21925	5.22745e-13	1.03701e-11	yes
ENSMUSG00000018166	Erbb3	207	548	-1.40455	-0.763768	-6.95463	3.53491e-12	6.4836e-11	yes
ENSMUSG00000022358	Fbxo32	235	600	-1.3523	-0.711525	-6.841	7.86401e-12	1.40256e-10	yes
ENSMUSG00000027577	Chrna4	371	857	-1.20788	-0.567099	-6.68151	2.36499e-11	4.02029e-10	yes
ENSMUSG00000022311	Csmd3	403	906	-1.16873	-0.527954	-6.4392	1.20107e-10	1.90394e-09	yes
ENSMUSG00000074006	Omp	7	66	-3.23704	-2.59626	-5.97215	2.34144e-09	3.20317e-08	yes
ENSMUSG00000052581	Lrrtm4	556	648	-0.220909	0.419868	5.10391	3.32713e-07	3.34184e-06	yes
ENSMUSG00000022203	Efs	357	390	-0.12755	0.513227	4.9189	8.70322e-07	8.15893e-06	yes
ENSMUSG00000020173	Cobl	369	773	-1.06685	-0.42607	-4.88551	1.03164e-06	9.54139e-06	yes
ENSMUSG00000047246	Hist1h2be	70	198	-1.50007	-0.859296	-4.62601	3.72777e-06	3.16455e-05	yes
ENSMUSG00000075334	Rprm	419	483	-0.205073	0.435704	4.5852	4.53561e-06	3.80347e-05	yes
ENSMUSG00000055717	Slain1	751	1428	-0.927111	-0.286334	-4.5719	4.83332e-06	4.03186e-05	yes
ENSMUSG00000001985	Grik3	845	1584	-0.906549	-0.265772	-4.48533	7.28007e-06	5.88067e-05	yes
ENSMUSG00000032841	Prr5l	158	356	-1.17195	-0.531176	-4.05872	4.93432e-05	0.000343773	yes
ENSMUSG00000025909	Sntg1	341	685	-1.00633	-0.365555	-3.9874	6.68002e-05	0.000452434	yes
ENSMUSG00000000125	Wnt3	53	101	-0.930291	-0.289514	-1.22869	0.219189	0.401708	no
ENSMUSG00000000791	Il12rb1	26	46	-0.823122	-0.182345	-0.532046	0.594694	0.769173	no
ENSMUSG00000000983	Wfdc18	9	28	-1.63743	-0.996653	-1.97022	0.0488126	0.131612	no
ENSMUSG00000001020	S100a4	30	47	-0.647698	-0.0069211	-0.0210427	0.983212	0.989097	no
ENSMUSG00000001021	S100a3	2	10	-2.32193	-1.68115	-1.76395	0.0777407	0.189257	no
ENSMUSG00000001025	S100a6	260	394	-0.599684	0.0410932	0.364764	0.715288	0.858113	no
ENSMUSG00000001036	Epn2	3147	5213	-0.728137	-0.0873595	-2.75877	0.0058019	0.0229841	no
ENSMUSG00000001281	Itgb7	25	25	0	0.640777	1.58964	0.111916	0.24749	no
ENSMUSG00000001313	Rnd2	1296	1842	-0.507207	0.13357	2.60506	0.00918576	0.0338043	no
ENSMUSG00000001506	Col1a1	473	754	-0.672724	-0.0319472	-0.387363	0.698488	0.847874	no
ENSMUSG00000001986	Gria3	3184	5849	-0.87735	-0.236572	-7.71152	1.2433e-14	2.85241e-13	no
ENSMUSG00000002007	Srpk3	75	217	-1.53273	-0.891955	-4.99858	5.77555e-07	5.58141e-06	no
ENSMUSG00000002274	Metrn	1177	1317	-0.162141	0.478636	8.37972	5.30554e-17	1.45839e-15	no
ENSMUSG00000003436	Dll3	44	51	-0.212994	0.427783	1.46084	0.14406	0.298279	no
ENSMUSG00000003534	Ddr1	1533	2174	-0.503994	0.136783	2.89982	0.00373377	0.0157963	no
ENSMUSG00000003934	Efnb3	2796	4186	-0.582208	0.0585692	1.69984	0.0891617	0.209463	no
ENSMUSG00000004633	Chn2	314	626	-0.995398	-0.354621	-3.70481	0.000211548	0.00127564	no
ENSMUSG00000004894	Hapln2	222	512	-1.20558	-0.564807	-5.14554	2.66759e-07	2.7217e-06	no
ENSMUSG00000005125	Ndrg1	1116	2013	-0.85101	-0.210233	-4.03844	5.38081e-05	0.000372619	no
ENSMUSG00000006301	Tmbim1	605	1182	-0.966223	-0.325446	-4.69571	2.65679e-06	2.31042e-05	no
ENSMUSG00000006403	Adamts4	399	1230	-1.6242	-0.983421	-12.9148	3.71513e-38	3.57188e-36	no
ENSMUSG00000006651	Aplp1	21060	26235	-0.316987	0.32379	24.6428	4.40023e-134	2.59877e-131	no
ENSMUSG00000006782	Cnp	8538	15301	-0.841656	-0.200879	-10.6581	1.59763e-26	8.42465e-25	no
ENSMUSG00000006800	Sulf2	2362	3520	-0.575566	0.0652107	1.73749	0.0823002	0.197381	no
ENSMUSG00000007480	Mc5r	9	15	-0.736966	-0.0961884	-0.162678	0.870772	0.926556	no
ENSMUSG00000009828	Ick	542	1090	-1.00796	-0.367186	-5.05093	4.39656e-07	4.32974e-06	no
ENSMUSG00000010021	Kif19a	117	186	-0.668794	-0.0280169	-0.168837	0.865925	0.923037	no
ENSMUSG00000010505	Myt1	233	382	-0.713243	-0.0724655	-0.621027	0.534582	0.730215	no
ENSMUSG00000011148	Adssl1	234	408	-0.802061	-0.161283	-1.40664	0.159534	0.321384	no
ENSMUSG00000011832	Evi5l	1408	2211	-0.651052	-0.0102745	-0.21414	0.830438	0.918704	no
ENSMUSG00000011884	Gltp	706	1178	-0.738599	-0.0978223	-1.46574	0.14272	0.295994	no
ENSMUSG00000013523	Bcas1	1934	4111	-1.0879	-0.447124	-11.7809	4.89848e-32	3.54044e-30	no
ENSMUSG00000014609	Chrne	10	8	0.321928	0.962705	1.42852	0.153141	0.310808	no
ENSMUSG00000014773	Dll1	115	221	-0.942413	-0.301635	-1.88963	0.0588068	0.151156	no
ENSMUSG00000014776	Nol3	242	321	-0.407566	0.233211	1.93176	0.0533891	0.140533	no
ENSMUSG00000014846	Tppp3	426	680	-0.674681	-0.0339042	-0.390265	0.696341	0.846859	no
ENSMUSG00000015090	Ptgds	12319	21010	-0.770191	-0.129414	-8.1471	3.72751e-16	9.6074e-15	no
ENSMUSG00000015149	Sirt2	2716	4879	-0.845102	-0.204325	-6.11705	9.53239e-10	1.37026e-08	no
ENSMUSG00000015341	Golga7	1985	3177	-0.678526	-0.0377489	-0.938629	0.347921	0.544221	no
ENSMUSG00000015484	Fam163a	226	389	-0.783447	-0.14267	-1.21891	0.222878	0.407312	no
ENSMUSG00000015714	Cers2	1181	2112	-0.838601	-0.197824	-3.90077	9.5886e-05	0.000625058	no
ENSMUSG00000015806	Qdpr	2266	4439	-0.970087	-0.32931	-9.20221	3.50669e-20	1.21826e-18	no
ENSMUSG00000015850	Adamtsl4	86	181	-1.07358	-0.432804	-2.3986	0.0164578	0.0547295	no
ENSMUSG00000016356	Col20a1	154	294	-0.932886	-0.292109	-2.11415	0.0345028	0.0995682	no
ENSMUSG00000016918	Sulf1	599	888	-0.568004	0.0727735	0.975128	0.329497	0.539829	no
ENSMUSG00000016995	Matn4	247	350	-0.502844	0.137933	1.1735	0.240594	0.429548	no
ENSMUSG00000017002	Slpi	12	11	0.125531	0.766308	1.28875	0.197485	0.373966	no
ENSMUSG00000017007	Rbpjl	6	24	-2	-1.35922	-2.33616	0.0194828	0.0626863	no
ENSMUSG00000017146	Brca1	39	64	-0.714598	-0.0738206	-0.258887	0.795722	0.892018	no
ENSMUSG00000017386	Traf4	178	269	-0.595729	0.0450482	0.330632	0.740923	0.877183	no
ENSMUSG00000017734	Dbndd2	1070	1917	-0.84124	-0.200462	-3.76417	0.000167102	0.00103325	no
ENSMUSG00000017868	Sgk2	54	110	-1.02647	-0.385695	-1.68001	0.0929545	0.21643	no
ENSMUSG00000018543	1700001P01Rik	2	6	-1.58496	-0.944185	-0.871915	0.383255	0.582433	no
ENSMUSG00000018595	Glra4	4	4	0	0.640777	0.635856	0.52487	0.721743	no
ENSMUSG00000019843	Fyn	2703	4390	-0.699659	-0.0588823	-1.71481	0.0863801	0.204649	no
ENSMUSG00000019929	Dcn	1285	1324	-0.0431348	0.597642	10.7096	9.17633e-27	4.86369e-25	no
ENSMUSG00000019996	Map7	1627	3266	-1.00531	-0.364533	-8.68423	3.8131e-18	1.15235e-16	no
ENSMUSG00000020150	Gamt	374	559	-0.57981	0.0609671	0.646834	0.51774	0.71769	no
ENSMUSG00000020183	Cpm	327	569	-0.799138	-0.158361	-1.63188	0.102705	0.231138	no
ENSMUSG00000020256	Aldh1l2	154	264	-0.777608	-0.13683	-0.964023	0.335034	0.537027	no
ENSMUSG00000020340	Cyfip2	12679	23109	-0.866014	-0.225237	-14.6264	1.90622e-48	2.54216e-46	no
ENSMUSG00000020411	Nipal4	65	138	-1.08616	-0.445379	-2.15056	0.0315112	0.0929464	no
ENSMUSG00000020604	Arsg	374	689	-0.881466	-0.240689	-2.69063	0.00713165	0.0273453	no
ENSMUSG00000020629	Adi1	462	690	-0.578704	0.0620736	0.731825	0.464276	0.664615	no
ENSMUSG00000020723	Cacng4	587	908	-0.629332	0.0114454	0.15344	0.878051	0.9314	no
ENSMUSG00000020732	Rab37	22	58	-1.39855	-0.757772	-2.2471	0.0246333	0.0761756	no
ENSMUSG00000020758	Itgb4	172	378	-1.13598	-0.495201	-3.92338	8.73159e-05	0.000575728	no
ENSMUSG00000020774	Aspa	249	670	-1.42802	-0.787238	-7.89406	2.92523e-15	6.94229e-14	no
ENSMUSG00000020811	Wscd1	1954	2863	-0.551097	0.08968	2.16409	0.0304573	0.0906528	no
ENSMUSG00000020902	Ntn1	187	253	-0.436099	0.204678	1.49774	0.134202	0.283562	no
ENSMUSG00000021136	Smoc1	241	377	-0.645531	-0.00475422	-0.0409537	0.967333	0.979031	no
ENSMUSG00000021143	Pacs2	2254	4674	-1.05217	-0.411393	-11.6297	2.91021e-31	2.02549e-29	no
ENSMUSG00000021451	Sema4d	951	1631	-0.77824	-0.137462	-2.407	0.0160843	0.0537816	no
ENSMUSG00000021565	Slc6a19	5	16	-1.67807	-1.03729	-1.5392	0.123754	0.267853	no
ENSMUSG00000021594	Srd5a1	209	406	-0.957977	-0.3172	-2.68612	0.00722875	0.0276305	no
ENSMUSG00000021614	Vcan	394	843	-1.09734	-0.45656	-5.43821	5.38196e-08	6.18058e-07	no
ENSMUSG00000021696	Elovl7	517	910	-0.815702	-0.174925	-2.27307	0.0230218	0.0721365	no
ENSMUSG00000021703	Serinc5	1523	3111	-1.03046	-0.389685	-9.02103	1.86334e-19	6.18253e-18	no
ENSMUSG00000021798	Ldb3	143	173	-0.274757	0.36602	2.27758	0.0227516	0.0714087	no
ENSMUSG00000021835	Bmp4	68	137	-1.01057	-0.369792	-1.80255	0.0714588	0.176944	no
ENSMUSG00000022025	Lect1	51	75	-0.556393	0.0843838	0.32926	0.741959	0.877003	no
ENSMUSG00000022090	Pdlim2	372	690	-0.891294	-0.250517	-2.79776	0.00514579	0.0207873	no
ENSMUSG00000022096	Hr	234	505	-1.10977	-0.468998	-4.31442	1.60023e-05	0.000121388	no
ENSMUSG00000022097	Sftpc	15	24	-0.678072	-0.0372947	-0.0806019	0.935759	0.96667	no
ENSMUSG00000022129	Dct	5	26	-2.37851	-1.73773	-2.91133	0.00359897	0.0153138	no
ENSMUSG00000022231	Sema5a	1920	3354	-0.804776	-0.163999	-4.09924	4.14511e-05	0.000292635	no
ENSMUSG00000022324	Matn2	1160	1406	-0.277472	0.363305	6.44193	1.17961e-10	1.87279e-09	no
ENSMUSG00000022425	Enpp2	23255	29487	-0.342538	0.298239	23.9589	7.45573e-127	4.05572e-124	no
ENSMUSG00000022472	Desi1	2476	4255	-0.781148	-0.140371	-3.96818	7.2425e-05	0.000486545	no
ENSMUSG00000022514	Il1rap	1240	2102	-0.761423	-0.120645	-2.40525	0.0161612	0.053969	no
ENSMUSG00000022525	Hrasls	200	277	-0.469886	0.170891	1.30083	0.193316	0.367604	no
ENSMUSG00000022548	Apod	2394	3518	-0.555332	0.0854448	2.28397	0.0223736	0.0703933	no
ENSMUSG00000022742	Cpox	1155	1808	-0.646502	-0.00572467	-0.107977	0.914014	0.956831	no
ENSMUSG00000022766	Serpind1	65	92	-0.501194	0.139583	0.609018	0.542512	0.727538	no
ENSMUSG00000023019	Gpd1	1556	2101	-0.433234	0.207543	4.37881	1.19332e-05	9.22132e-05	no
ENSMUSG00000023031	Cela1	24	35	-0.544321	0.0964566	0.257646	0.79668	0.892656	no
ENSMUSG00000023232	Serinc2	165	331	-1.00437	-0.363588	-2.75779	0.00581933	0.0230355	no
ENSMUSG00000023495	Pcbp4	2057	2978	-0.533802	0.106975	2.64069	0.00827371	0.0310307	no
ENSMUSG00000023827	Agpat4	1242	1690	-0.444358	0.196419	3.70955	0.00020763	0.00125421	no
ENSMUSG00000023828	Slc22a3	10	33	-1.72247	-1.08169	-2.28746	0.0221692	0.0699314	no
ENSMUSG00000023995	Tspo2	1	0	NA	NA	NA	NA	NA	no
ENSMUSG00000024065	Ehd3	2477	4184	-0.756289	-0.115512	-3.25205	0.00114575	0.00573734	no
ENSMUSG00000024176	Sox8	978	1673	-0.774531	-0.133754	-2.37355	0.0176179	0.0579627	no
ENSMUSG00000024330	Col11a2	851	1186	-0.478873	0.161904	2.5462	0.0108902	0.0389535	no
ENSMUSG00000024395	Lims2	219	327	-0.57836	0.0624174	0.506615	0.612425	0.783309	no
ENSMUSG00000024529	Lox	20	40	-1	-0.359223	-0.947891	0.343185	0.538238	no
ENSMUSG00000024597	Slc12a2	2131	4504	-1.07968	-0.438899	-12.1216	8.11379e-34	6.37719e-32	no
ENSMUSG00000024598	Fbn2	162	271	-0.742299	-0.101522	-0.729129	0.465923	0.666465	no
ENSMUSG00000024650	Slc22a6	130	220	-0.758992	-0.118215	-0.762757	0.445608	0.646012	no
ENSMUSG00000024866	Acy3	17	32	-0.912537	-0.27176	-0.651189	0.514924	0.714842	no
ENSMUSG00000024935	Slc1a1	2122	3307	-0.640098	0.000678771	0.0173346	0.98617	0.99106	no
ENSMUSG00000025089	Gfra1	734	1342	-0.870533	-0.229756	-3.59136	0.000328956	0.00189675	no
ENSMUSG00000025140	Pycr1	57	73	-0.356935	0.283843	1.1311	0.258015	0.453195	no
ENSMUSG00000025359	Pmel	16	20	-0.321928	0.318849	0.669105	0.503428	0.702018	no
ENSMUSG00000025375	Aatk	4940	8441	-0.772903	-0.132126	-5.26865	1.37429e-07	1.46357e-06	no
ENSMUSG00000025383	Il23a	8	13	-0.70044	-0.0596626	-0.0945327	0.924686	0.963174	no
ENSMUSG00000025429	Pstpip2	67	124	-0.888107	-0.24733	-1.17158	0.241364	0.430107	no
ENSMUSG00000025739	Gng13	21	32	-0.607683	0.0330946	0.0836029	0.933372	0.965194	no
ENSMUSG00000025790	Slco3a1	906	1362	-0.588144	0.0526334	0.870402	0.384081	0.582105	no
ENSMUSG00000025875	Tspan17	590	869	-0.558641	0.0821359	1.09051	0.275489	0.475622	no
ENSMUSG00000026028	Trak2	3827	7791	-1.02559	-0.384817	-14.1104	3.27561e-45	4.03036e-43	no
ENSMUSG00000026043	Col3a1	237	388	-0.71117	-0.0703924	-0.608199	0.543056	0.727276	no
ENSMUSG00000026109	Tmeff2	1538	2485	-0.69219	-0.0514132	-1.12794	0.259346	0.454973	no
ENSMUSG00000026156	B3gat2	185	272	-0.556081	0.0846958	0.629391	0.529093	0.725113	no
ENSMUSG00000026167	Wnt10a	47	102	-1.11784	-0.477059	-1.96956	0.0488888	0.131723	no
ENSMUSG00000026203	Dnajb2	559	932	-0.737482	-0.0967045	-1.28909	0.197368	0.37395	no
ENSMUSG00000026255	Efhd1	229	499	-1.12369	-0.482915	-4.40534	1.05617e-05	8.26038e-05	no
ENSMUSG00000026347	Tmem163	480	635	-0.403722	0.237055	2.76363	0.00571626	0.0227145	no
ENSMUSG00000026418	Tnni1	46	130	-1.49881	-0.858029	-3.74369	0.00018134	0.00111231	no
ENSMUSG00000026435	Slc45a3	35	63	-0.847997	-0.20722	-0.70454	0.481097	0.682456	no
ENSMUSG00000026437	Cdk18	452	760	-0.749677	-0.108899	-1.3081	0.190839	0.364117	no
ENSMUSG00000026778	Prkcq	247	477	-0.949478	-0.308701	-2.8377	0.00454396	0.0186996	no
ENSMUSG00000026830	Ermn	796	2000	-1.32916	-0.688383	-12.1325	7.10777e-34	5.6293e-32	no
ENSMUSG00000026879	Gsn	2349	3259	-0.472383	0.168395	4.39509	1.10729e-05	8.60483e-05	no
ENSMUSG00000026939	Tmem141	223	346	-0.633728	0.00704883	0.058289	0.953518	0.975896	no
ENSMUSG00000026944	Abca2	4651	8448	-0.861069	-0.220292	-8.65473	4.94084e-18	1.4759e-16	no
ENSMUSG00000026955	Sapcd2	85	49	0.794681	1.43546	5.72159	1.05533e-08	1.32693e-07	no
ENSMUSG00000026994	Galnt3	87	156	-0.842459	-0.201682	-1.08007	0.280113	0.481756	no
ENSMUSG00000027001	Dusp19	190	354	-0.89775	-0.256973	-2.05329	0.0400444	0.111935	no
ENSMUSG00000027223	Mapk8ip1	5979	8709	-0.542603	0.0981743	4.13843	3.49684e-05	0.000251245	no
ENSMUSG00000027238	Frmd5	564	1055	-0.903476	-0.262699	-3.62009	0.000294497	0.00172208	no
ENSMUSG00000027254	Map1a	19025	36781	-0.951064	-0.310287	-25.0536	1.59619e-138	1.03109e-135	no
ENSMUSG00000027298	Tyro3	1968	3681	-0.903368	-0.26259	-6.75964	1.38339e-11	2.4091e-10	no
ENSMUSG00000027375	Mal	6713	13636	-1.02239	-0.381614	-18.5241	1.32107e-76	3.17532e-74	no
ENSMUSG00000027386	Fbln7	64	67	-0.0660892	0.574688	2.30737	0.021034	0.066809	no
ENSMUSG00000027434	Nkx2-2	64	115	-0.84549	-0.204713	-0.940778	0.346819	0.542887	no
ENSMUSG00000027570	Col9a3	1137	1135	0.00253996	0.643317	10.7584	5.41193e-27	2.92854e-25	no
ENSMUSG00000027610	Gss	401	621	-0.630991	0.00978613	0.108467	0.913626	0.956521	no
ENSMUSG00000027654	Fam83d	77	149	-0.952382	-0.311605	-1.6001	0.109577	0.243373	no
ENSMUSG00000027674	Pex5l	2966	5565	-0.907863	-0.267086	-8.44733	2.98029e-17	8.35896e-16	no
ENSMUSG00000027858	Tspan2	3640	8184	-1.16887	-0.528091	-19.3597	1.6899e-83	4.85166e-81	no
ENSMUSG00000028111	Ctsk	36	78	-1.11548	-0.4747	-1.71451	0.0864346	0.204755	no
ENSMUSG00000028328	Tmod1	278	504	-0.858339	-0.217562	-2.08846	0.0367563	0.104914	no
ENSMUSG00000028399	Ptprd	4411	8622	-0.966917	-0.32614	-12.7092	5.25516e-37	4.72302e-35	no
ENSMUSG00000028412	Slc44a1	1564	2938	-0.909594	-0.268817	-6.17547	6.59665e-10	9.66402e-09	no
ENSMUSG00000028626	Col9a2	127	189	-0.573558	0.0672194	0.41513	0.678047	0.829589	no
ENSMUSG00000028927	Padi2	1029	1358	-0.40024	0.240537	4.10339	4.07141e-05	0.000288121	no
ENSMUSG00000029053	Prkcz	3279	5406	-0.721306	-0.0805285	-2.59277	0.00952053	0.0348996	no
ENSMUSG00000029095	Ablim2	1692	2869	-0.761818	-0.121041	-2.81909	0.00481606	0.01969	no
ENSMUSG00000029228	Lnx1	216	302	-0.483517	0.15726	1.24697	0.212407	0.392269	no
ENSMUSG00000029231	Pdgfra	975	2026	-1.05516	-0.414383	-7.7081	1.277e-14	2.92648e-13	no
ENSMUSG00000029334	Prkg2	140	203	-0.536053	0.104724	0.674647	0.4999	0.699529	no
ENSMUSG00000029602	Rasal1	1803	2599	-0.527557	0.11322	2.61376	0.00895527	0.0330502	no
ENSMUSG00000029659	Medag	37	64	-0.790547	-0.149769	-0.518371	0.604199	0.775956	no
ENSMUSG00000029727	Cyp3a13	19	32	-0.752072	-0.111295	-0.274205	0.783927	0.884794	no
ENSMUSG00000029832	Nfe2l3	70	141	-1.01027	-0.369491	-1.82728	0.0676572	0.16909	no
ENSMUSG00000029861	Fam131b	1576	2548	-0.693098	-0.0523206	-1.16212	0.245186	0.435603	no
ENSMUSG00000030092	Cntn6	158	321	-1.02265	-0.381872	-2.84336	0.00446408	0.0184333	no
ENSMUSG00000030108	Slc6a13	191	268	-0.48866	0.152117	1.13525	0.256269	0.45126	no
ENSMUSG00000030219	Erp27	3	4	-0.415037	0.22574	0.208461	0.834869	0.906528	no
ENSMUSG00000030255	Sspn	258	454	-0.815321	-0.174544	-1.60213	0.109126	0.242631	no
ENSMUSG00000030268	Bcat1	1792	2516	-0.489561	0.151216	3.45741	0.000545392	0.0029559	no
ENSMUSG00000030513	Pcsk6	415	726	-0.806858	-0.166081	-1.9306	0.0535321	0.140838	no
ENSMUSG00000030607	Acan	115	144	-0.324435	0.316342	1.78051	0.0749921	0.183886	no
ENSMUSG00000030616	Sytl2	551	889	-0.690131	-0.0493539	-0.647833	0.517093	0.716986	no
ENSMUSG00000030621	Me3	1020	1551	-0.60463	0.0361476	0.636086	0.52472	0.723003	no
ENSMUSG00000030630	Fah	334	592	-0.825749	-0.184972	-1.9353	0.0529533	0.139671	no
ENSMUSG00000030638	Sh3gl3	610	1370	-1.16729	-0.526518	-7.8987	2.81825e-15	6.70381e-14	no
ENSMUSG00000030701	Plekhb1	3915	7185	-0.875976	-0.235199	-8.49955	1.90334e-17	5.46442e-16	no
ENSMUSG00000030769	Slc5a11	3	7	-1.22239	-0.581615	-0.617749	0.536741	0.730942	no
ENSMUSG00000030994	D7Ertd443e	49	107	-1.12676	-0.48598	-2.0518	0.0401888	0.112278	no
ENSMUSG00000031104	Rab33a	283	350	-0.306553	0.334224	2.94189	0.00326217	0.0140543	no
ENSMUSG00000031323	Dmrtc1a	87	100	-0.200913	0.439864	2.10776	0.0350517	0.100857	no
ENSMUSG00000031383	Dusp9	8	9	-0.169925	0.470852	0.680518	0.496177	0.695802	no
ENSMUSG00000031385	Plxnb3	481	992	-1.0443	-0.403526	-5.26216	1.42374e-07	1.51312e-06	no
ENSMUSG00000031425	Plp1	41489	81741	-0.978331	-0.337554	-40.4671	0	0	no
ENSMUSG00000031555	Adam9	978	1590	-0.70112	-0.0603432	-1.05729	0.290377	0.494757	no
ENSMUSG00000031605	Klhl2	5504	8641	-0.650718	-0.00994065	-0.409649	0.682064	0.833615	no
ENSMUSG00000031610	Scrg1	407	661	-0.699621	-0.0588443	-0.664936	0.506091	0.70509	no
ENSMUSG00000031700	Gpt2	1766	2812	-0.671111	-0.0303341	-0.710518	0.477383	0.677839	no
ENSMUSG00000031775	Pllp	965	1774	-0.878405	-0.237628	-4.26483	2.00055e-05	0.000148967	no
ENSMUSG00000031790	Mmp15	495	714	-0.528496	0.112282	1.35835	0.174353	0.342069	no
ENSMUSG00000031952	Chst5	13	14	-0.106915	0.533862	0.972901	0.330603	0.539567	no
ENSMUSG00000031990	Jam3	690	1392	-1.01249	-0.371714	-5.7738	7.75046e-09	9.95091e-08	no
ENSMUSG00000032017	Grik4	1188	1518	-0.353637	0.28714	5.22096	1.77999e-07	1.86583e-06	no
ENSMUSG00000032033	Barx2	23	42	-0.868755	-0.227978	-0.630608	0.528297	0.724454	no
ENSMUSG00000032060	Cryab	1429	2460	-0.783652	-0.142875	-3.06964	0.00214314	0.00980325	no
ENSMUSG00000032118	Fez1	4000	5854	-0.549423	0.0913544	3.15337	0.00161399	0.00769612	no
ENSMUSG00000032172	Olfm2	786	1060	-0.431463	0.209314	3.1377	0.00170282	0.00805836	no
ENSMUSG00000032268	Tmprss5	7	23	-1.71621	-1.07543	-1.90069	0.0573432	0.148214	no
ENSMUSG00000032289	Thsd4	927	1711	-0.884199	-0.243421	-4.28622	1.81738e-05	0.000136261	no
ENSMUSG00000032420	Nt5e	107	159	-0.571416	0.0693612	0.393038	0.694291	0.844764	no
ENSMUSG00000032517	Mobp	16314	36995	-1.18122	-0.540443	-42.051	0	0	no
ENSMUSG00000032537	Ephb1	690	1251	-0.858414	-0.217636	-3.29146	0.000996693	0.00506083	no
ENSMUSG00000032556	Bfsp2	14	47	-1.74723	-1.10646	-2.78044	0.00542861	0.021726	no
ENSMUSG00000032724	Abtb2	304	448	-0.559427	0.0813498	0.775388	0.43811	0.637759	no
ENSMUSG00000032854	Ugt8a	1421	2913	-1.0356	-0.394822	-8.83641	9.88477e-19	3.11476e-17	no
ENSMUSG00000032911	Cspg4	438	790	-0.850922	-0.210145	-2.52884	0.0114441	0.0406254	no
ENSMUSG00000032940	Rbm11	133	179	-0.428533	0.212244	1.30808	0.190846	0.364063	no
ENSMUSG00000033006	Sox10	620	1168	-0.9137	-0.272923	-3.95028	7.80584e-05	0.000520666	no
ENSMUSG00000033022	Cdo1	404	618	-0.613252	0.0275256	0.305285	0.760149	0.871712	no
ENSMUSG00000033039	Micall1	657	1551	-1.23923	-0.598456	-9.43426	3.93769e-21	1.46924e-19	no
ENSMUSG00000033066	Gas7	8124	13420	-0.724123	-0.0833454	-4.2265	2.3735e-05	0.000174911	no
ENSMUSG00000033208	S100b	2260	2798	-0.308073	0.332704	8.27832	1.24926e-16	3.34501e-15	no
ENSMUSG00000033308	Dpyd	162	254	-0.648835	-0.00805752	-0.0569393	0.954594	0.976707	no
ENSMUSG00000033342	Plppr5	1089	1873	-0.782347	-0.14157	-2.65459	0.00794055	0.0299251	no
ENSMUSG00000033579	Fa2h	861	1650	-0.938381	-0.297604	-5.09792	3.43408e-07	3.44257e-06	no
ENSMUSG00000033595	Lgi3	2139	3683	-0.783945	-0.143168	-3.76354	0.000167527	0.00103526	no
ENSMUSG00000033712	Ccar2	1671	2493	-0.577171	0.063606	1.42582	0.153921	0.312085	no
ENSMUSG00000033740	St18	483	1003	-1.05423	-0.413449	-5.41206	6.23043e-08	7.06857e-07	no
ENSMUSG00000033805	Ephx4	404	618	-0.613252	0.0275256	0.305285	0.760149	0.871712	no
ENSMUSG00000033998	Kcnk1	1898	2733	-0.526005	0.114772	2.71776	0.00657248	0.0254419	no
ENSMUSG00000034000	Neu4	231	438	-0.923038	-0.282261	-2.49774	0.0124989	0.0436205	no
ENSMUSG00000034164	Emid1	136	146	-0.102362	0.538415	3.17113	0.0015185	0.00731674	no
ENSMUSG00000034171	Faah	2791	4090	-0.551319	0.0894584	2.58015	0.00987568	0.0360036	no
ENSMUSG00000034177	Rnf43	66	92	-0.479168	0.161609	0.707818	0.479058	0.679891	no
ENSMUSG00000034265	Zdhhc14	737	1134	-0.621684	0.019093	0.286435	0.774545	0.877535	no
ENSMUSG00000034310	Tmem132d	122	241	-0.982152	-0.341375	-2.21794	0.0265592	0.081286	no
ENSMUSG00000034317	Trim59	237	669	-1.49712	-0.856342	-8.47845	2.28223e-17	6.48913e-16	no
ENSMUSG00000034471	Caskin2	345	624	-0.85495	-0.214173	-2.28897	0.0220809	0.0696847	no
ENSMUSG00000034616	Ssh3	734	1236	-0.751827	-0.11105	-1.7005	0.0890372	0.209241	no
ENSMUSG00000034648	Lrrn1	1946	3302	-0.762828	-0.122051	-3.04907	0.0022955	0.0104035	no
ENSMUSG00000034706	Dnaic2	65	94	-0.532221	0.108556	0.476197	0.633934	0.802747	no
ENSMUSG00000034758	Tle6	28	42	-0.584963	0.0558147	0.162171	0.871172	0.92648	no
ENSMUSG00000034839	Larp6	699	1044	-0.578757	0.0620198	0.899403	0.368438	0.568526	no
ENSMUSG00000034923	Ly6g6f	5	9	-0.847997	-0.20722	-0.266291	0.790015	0.88844	no
ENSMUSG00000034926	Dhcr24	1101	1831	-0.733817	-0.0930402	-1.7395	0.081947	0.196579	no
ENSMUSG00000034930	Rtkn	233	384	-0.720776	-0.0799992	-0.686486	0.492407	0.693219	no
ENSMUSG00000035093	Secisbp2l	2961	5901	-0.994875	-0.354098	-11.3599	6.62118e-30	4.37273e-28	no
ENSMUSG00000035109	Shc4	105	203	-0.95109	-0.310313	-1.86035	0.062836	0.159804	no
ENSMUSG00000035131	Brinp3	266	522	-0.972624	-0.331846	-3.17834	0.00148121	0.00715712	no
ENSMUSG00000035189	Ano4	354	694	-0.971186	-0.330409	-3.6498	0.000262445	0.00155489	no
ENSMUSG00000035431	Sstr1	233	333	-0.515192	0.125585	1.03995	0.298364	0.502238	no
ENSMUSG00000035441	Myo1d	271	618	-1.18931	-0.548537	-5.5058	3.67488e-08	4.30145e-07	no
ENSMUSG00000035547	Capn5	1210	1973	-0.705384	-0.0646067	-1.26006	0.207647	0.38844	no
ENSMUSG00000035580	Kcnh8	15	24	-0.678072	-0.0372947	-0.0806019	0.935759	0.96667	no
ENSMUSG00000035963	Odf3l2	7	13	-0.893085	-0.252308	-0.386645	0.699019	0.847971	no
ENSMUSG00000036022	Fam122b	72	162	-1.16993	-0.529148	-2.72842	0.00636381	0.0248154	no
ENSMUSG00000036098	Myrf	821	1994	-1.28021	-0.639434	-11.3487	7.52652e-30	4.90791e-28	no
ENSMUSG00000036218	Pdzrn4	118	182	-0.625152	0.0156256	0.0938528	0.925226	0.960156	no
ENSMUSG00000036242	3632451O06Rik	425	740	-0.800062	-0.159285	-1.87158	0.0612652	0.156453	no
ENSMUSG00000036295	Lrrn3	1185	1910	-0.688686	-0.0479084	-0.92201	0.356524	0.554488	no
ENSMUSG00000036446	Lum	126	128	-0.0227201	0.618057	3.45578	0.000548695	0.00297147	no
ENSMUSG00000036466	Megf11	623	918	-0.559262	0.0815152	1.11224	0.266034	0.463245	no
ENSMUSG00000036545	Adamts2	257	372	-0.533534	0.107243	0.935647	0.349455	0.546	no
ENSMUSG00000036634	Mag	3538	6843	-0.951695	-0.310918	-10.8222	2.70311e-27	1.48606e-25	no
ENSMUSG00000036745	Ttll7	3762	7950	-1.07946	-0.438678	-16.0977	2.64591e-58	4.37549e-56	no
ENSMUSG00000036777	Anln	659	1091	-0.727301	-0.0865236	-1.25009	0.211266	0.393538	no
ENSMUSG00000036832	Lpar3	9	11	-0.289507	0.351271	0.549759	0.582485	0.757291	no
ENSMUSG00000036985	Zdhhc9	934	1649	-0.820097	-0.17932	-3.13439	0.00172211	0.00814033	no
ENSMUSG00000037031	Tspan15	453	639	-0.496305	0.144472	1.66269	0.0963748	0.220836	no
ENSMUSG00000037032	Apbb1	6095	8386	-0.460357	0.180421	7.57019	3.72688e-14	8.22181e-13	no
ENSMUSG00000037166	Ppp1r14a	214	390	-0.865863	-0.225086	-1.8982	0.0576693	0.148824	no
ENSMUSG00000037172	E330009J07Rik	1140	2539	-1.15523	-0.514449	-10.5286	6.37517e-26	3.19857e-24	no
ENSMUSG00000037254	Itih2	85	135	-0.667425	-0.0266475	-0.136841	0.891156	0.941316	no
ENSMUSG00000037280	Galnt6	121	379	-1.64719	-1.00641	-7.30729	2.72585e-13	5.5623e-12	no
ENSMUSG00000037578	Pkd2l1	21	23	-0.131245	0.509533	1.18517	0.23595	0.4236	no
ENSMUSG00000037625	Cldn11	5220	9745	-0.900612	-0.259835	-10.8893	1.29653e-27	7.28279e-26	no
ENSMUSG00000037754	Ppp1r16b	3104	6008	-0.952756	-0.311979	-10.173	2.61636e-24	1.19388e-22	no
ENSMUSG00000037846	Rtkn2	60	109	-0.861294	-0.220517	-0.983916	0.325157	0.533989	no
ENSMUSG00000037855	Zfp365	6561	11595	-0.821515	-0.180738	-8.37651	5.45222e-17	1.49672e-15	no
ENSMUSG00000038011	Dnah10	49	88	-0.844722	-0.203945	-0.819982	0.412227	0.610484	no
ENSMUSG00000038057	Dbil5	8	14	-0.807355	-0.166578	-0.268871	0.788029	0.887897	no
ENSMUSG00000038156	Spon1	1969	3041	-0.627083	0.0136945	0.336128	0.736774	0.87669	no
ENSMUSG00000038173	Enpp6	237	425	-0.842576	-0.201799	-1.78372	0.0744689	0.18282	no
ENSMUSG00000038267	Slc22a23	1098	1916	-0.80322	-0.162442	-3.06962	0.00214335	0.00980203	no
ENSMUSG00000038375	Trp53inp2	3724	6977	-0.905754	-0.264977	-9.38742	6.14861e-21	2.25751e-19	no
ENSMUSG00000038453	Srcin1	7205	11343	-0.654732	-0.0139548	-0.658444	0.510253	0.709691	no
ENSMUSG00000038457	Tmem255b	63	46	0.453718	1.0945	3.98438	6.7657e-05	0.000457337	no
ENSMUSG00000038495	Otud7b	1162	2328	-1.00248	-0.361704	-7.27842	3.37741e-13	6.80452e-12	no
ENSMUSG00000038526	Car14	206	335	-0.701517	-0.0607396	-0.488454	0.625228	0.79528	no
ENSMUSG00000038576	Susd4	2504	3639	-0.539307	0.10147	2.76624	0.00567064	0.0225679	no
ENSMUSG00000038608	Dock10	1438	2825	-0.974187	-0.33341	-7.427	1.11088e-13	2.35517e-12	no
ENSMUSG00000038668	Lpar1	695	1580	-1.18484	-0.544063	-8.73858	2.36065e-18	7.25067e-17	no
ENSMUSG00000038695	Josd2	1089	1649	-0.598587	0.0421897	0.766307	0.443494	0.644053	no
ENSMUSG00000038871	Bpgm	1013	1551	-0.614565	0.0262126	0.460468	0.64518	0.811767	no
ENSMUSG00000039095	En2	13	24	-0.884523	-0.243746	-0.508273	0.611262	0.782256	no
ENSMUSG00000039157	Fam102a	1712	2898	-0.759375	-0.118598	-2.77728	0.00548162	0.0219085	no
ENSMUSG00000039194	Rlbp1	354	459	-0.374745	0.266032	2.65011	0.00804656	0.030297	no
ENSMUSG00000039328	Rnf122	160	322	-1.00899	-0.368212	-2.75242	0.0059156	0.0233139	no
ENSMUSG00000039452	Snx22	146	218	-0.57836	0.0624174	0.413648	0.679132	0.830769	no
ENSMUSG00000039481	Nrtn	30	71	-1.24286	-0.602079	-2.02941	0.0424161	0.117484	no
ENSMUSG00000039904	Gpr37	1270	2296	-0.854294	-0.213517	-4.37788	1.19839e-05	9.25015e-05	no
ENSMUSG00000039954	Stk32a	122	170	-0.478654	0.162124	0.96532	0.334385	0.536297	no
ENSMUSG00000039960	Rhou	1209	1871	-0.629995	0.0107818	0.207469	0.835643	0.905182	no
ENSMUSG00000040254	Sema3d	150	390	-1.37851	-0.737734	-5.69263	1.25097e-08	1.55589e-07	no
ENSMUSG00000040298	Btbd16	43	95	-1.14359	-0.502814	-1.99447	0.0461008	0.125686	no
ENSMUSG00000040533	Matn1	7	7	0	0.640777	0.841158	0.400259	0.596995	no
ENSMUSG00000040605	Bace2	112	86	0.38109	1.02187	5.0228	5.09226e-07	4.96754e-06	no
ENSMUSG00000040606	Kazn	931	1708	-0.875455	-0.234678	-4.1349	3.55114e-05	0.000254792	no
ENSMUSG00000040759	Cmtm5	910	1247	-0.454523	0.186254	3.01623	0.00255939	0.011397	no
ENSMUSG00000041205	Map6d1	856	1518	-0.826489	-0.185712	-3.11106	0.00186417	0.0086965	no
ENSMUSG00000041309	Nkx6-2	178	309	-0.79573	-0.154952	-1.17738	0.239044	0.427372	no
ENSMUSG00000041351	Rap1gap	3288	4886	-0.571444	0.0693336	2.17808	0.0294	0.0882554	no
ENSMUSG00000041377	Ninj2	35	48	-0.455679	0.185098	0.587963	0.556557	0.737001	no
ENSMUSG00000041460	Cacna2d4	35	90	-1.36257	-0.721793	-2.68295	0.00729761	0.0278525	no
ENSMUSG00000041605	5730559C18Rik	79	119	-0.591037	0.0497401	0.243009	0.807998	0.901575	no
ENSMUSG00000041607	Mbp	48020	90850	-0.919851	-0.279074	-35.6365	3.80771e-278	6.5591e-275	no
ENSMUSG00000041669	Prima1	24	60	-1.32193	-0.681151	-2.08188	0.0373533	0.106317	no
ENSMUSG00000041696	Rasl12	46	97	-1.07635	-0.435574	-1.76631	0.0773443	0.188614	no
ENSMUSG00000041771	Slc24a4	439	740	-0.753304	-0.112527	-1.33293	0.182554	0.351455	no
ENSMUSG00000041782	Lad1	32	81	-1.33985	-0.699073	-2.47488	0.0133283	0.0459871	no
ENSMUSG00000041801	Phlda3	331	518	-0.646121	-0.00534372	-0.0539521	0.956973	0.978415	no
ENSMUSG00000041889	Shisa4	2396	3411	-0.509567	0.13121	3.48104	0.000499479	0.00273866	no
ENSMUSG00000042066	Tmcc2	4923	7043	-0.516652	0.124125	4.72642	2.28515e-06	2.00834e-05	no
ENSMUSG00000042429	Adora1	4133	6400	-0.630883	0.00989462	0.352111	0.724755	0.865727	no
ENSMUSG00000042662	Dusp15	187	370	-0.984487	-0.34371	-2.76584	0.00567765	0.022585	no
ENSMUSG00000042757	Tmem108	684	899	-0.394325	0.246452	3.42425	0.000616491	0.00329204	no
ENSMUSG00000042846	Lrrtm3	371	565	-0.606832	0.0339455	0.360382	0.718561	0.860019	no
ENSMUSG00000043067	Dpy19l1	1192	2128	-0.836114	-0.195337	-3.86796	0.000109748	0.000705409	no
ENSMUSG00000043068	Fam89a	18	24	-0.415037	0.22574	0.510623	0.609615	0.78097	no
ENSMUSG00000043298	Smco3	132	161	-0.286523	0.354254	2.12221	0.0338202	0.0979127	no
ENSMUSG00000043448	Gjc2	409	720	-0.815896	-0.175119	-2.02406	0.0429638	0.118731	no
ENSMUSG00000043460	Elfn2	2046	3262	-0.672951	-0.0321735	-0.811412	0.417129	0.615496	no
ENSMUSG00000043531	Sorcs1	241	503	-1.06153	-0.420748	-3.89532	9.80685e-05	0.000637878	no
ENSMUSG00000043659	Npsr1	16	38	-1.24793	-0.60715	-1.49587	0.134687	0.28437	no
ENSMUSG00000043753	Dmrta1	11	25	-1.18442	-0.543647	-1.09843	0.272017	0.471242	no
ENSMUSG00000044026	Slc35g1	52	64	-0.29956	0.341217	1.28587	0.198487	0.37521	no
ENSMUSG00000044080	S100a1	908	1223	-0.42966	0.211117	3.40042	0.000672822	0.00356247	no
ENSMUSG00000044352	Sowaha	2507	3745	-0.579004	0.0617734	1.69669	0.0897545	0.210544	no
ENSMUSG00000044447	Dock5	167	385	-1.20501	-0.564233	-4.45787	8.27799e-06	6.59909e-05	no
ENSMUSG00000044519	Zfp488	1646	2404	-0.546473	0.0943046	2.08696	0.0368917	0.105199	no
ENSMUSG00000044749	Abca6	34	94	-1.46713	-0.826349	-3.08274	0.00205102	0.00945089	no
ENSMUSG00000045087	S1pr5	210	487	-1.21353	-0.572755	-5.08195	3.7357e-07	3.72507e-06	no
ENSMUSG00000045179	Sox3	30	35	-0.222392	0.418385	1.18167	0.237338	0.425334	no
ENSMUSG00000045284	Dcaf12l1	1237	1732	-0.485593	0.155184	2.94585	0.00322067	0.0138899	no
ENSMUSG00000045394	Epcam	3	22	-2.87447	-2.23369	-3.15886	0.00158385	0.0075734	no
ENSMUSG00000045532	C1ql1	172	239	-0.474602	0.166175	1.17401	0.240392	0.429299	no
ENSMUSG00000045625	Pigz	121	205	-0.760617	-0.11984	-0.746206	0.455543	0.655291	no
ENSMUSG00000045657	Pcdhb10	57	94	-0.721699	-0.0809217	-0.343509	0.731216	0.871531	no
ENSMUSG00000045667	Smtnl2	54	83	-0.620152	0.0206252	0.0837315	0.93327	0.965208	no
ENSMUSG00000045871	Slitrk6	19	33	-0.796467	-0.155689	-0.386543	0.699094	0.847789	no
ENSMUSG00000046008	Pnlip	4	4	0	0.640777	0.635856	0.52487	0.721743	no
ENSMUSG00000046160	Olig1	3463	3758	-0.117943	0.522834	15.582	9.65591e-55	1.5121e-52	no
ENSMUSG00000046178	Nxph1	575	791	-0.460116	0.180661	2.32785	0.0199202	0.0638009	no
ENSMUSG00000046179	E2f8	11	19	-0.788496	-0.147719	-0.278672	0.780496	0.882608	no
ENSMUSG00000046337	Fam178b	1	3	-1.58496	-0.944185	-0.616537	0.53754	0.726597	no
ENSMUSG00000046500	Fam19a4	6	14	-1.22239	-0.581615	-0.87363	0.38232	0.583243	no
ENSMUSG00000046523	Kctd4	1356	1802	-0.410242	0.230535	4.52249	6.11172e-06	4.99349e-05	no
ENSMUSG00000047037	Nipa1	670	1379	-1.04139	-0.400612	-6.16261	7.15557e-10	1.04164e-08	no
ENSMUSG00000047109	Cldn14	19	34	-0.839535	-0.198758	-0.49717	0.619069	0.789072	no
ENSMUSG00000047216	Cdh19	108	276	-1.35364	-0.71286	-4.64741	3.36136e-06	2.8807e-05	no
ENSMUSG00000047259	Mc4r	168	218	-0.375867	0.26491	1.81829	0.0690195	0.171954	no
ENSMUSG00000047293	Gpr15	2	6	-1.58496	-0.944185	-0.871915	0.383255	0.582433	no
ENSMUSG00000047420	Fam180a	38	54	-0.50696	0.133817	0.446867	0.654971	0.812684	no
ENSMUSG00000047428	Dlk2	324	578	-0.835076	-0.194299	-2.00546	0.0449142	0.123165	no
ENSMUSG00000047712	Ust	1265	1992	-0.65508	-0.0143031	-0.282756	0.777364	0.880101	no
ENSMUSG00000047797	Gjb1	168	293	-0.802439	-0.161662	-1.19475	0.232185	0.418403	no
ENSMUSG00000047976	Kcna1	3459	6375	-0.88207	-0.241293	-8.2048	2.30967e-16	6.08968e-15	no
ENSMUSG00000048304	Slitrk3	1090	1805	-0.727671	-0.0868935	-1.61472	0.106371	0.237809	no
ENSMUSG00000048537	Phldb1	1830	4087	-1.1592	-0.518421	-13.4522	2.98751e-41	3.23324e-39	no
ENSMUSG00000048707	Tprn	423	715	-0.757286	-0.116508	-1.35564	0.175212	0.34317	no
ENSMUSG00000048782	Insc	55	137	-1.31667	-0.675895	-3.12444	0.00178142	0.00838236	no
ENSMUSG00000049612	Omg	1783	2969	-0.73567	-0.0948932	-2.25849	0.0239149	0.0744945	no
ENSMUSG00000049630	C1ql3	2716	3797	-0.483377	0.157401	4.42589	9.60449e-06	7.55458e-05	no
ENSMUSG00000049721	Gal3st1	224	385	-0.78136	-0.140583	-1.19532	0.231963	0.418185	no
ENSMUSG00000050063	Klk6	34	23	0.563901	1.20468	3.16078	0.00157346	0.00753766	no
ENSMUSG00000050121	Opalin	458	818	-0.836753	-0.195976	-2.40566	0.0161431	0.0539172	no
ENSMUSG00000050272	Dscam	1077	1862	-0.789835	-0.149058	-2.78316	0.00538324	0.0215946	no
ENSMUSG00000050761	Gp1bb	139	189	-0.443301	0.197476	1.2474	0.21225	0.395068	no
ENSMUSG00000050854	Tmem125	151	227	-0.588144	0.0526334	0.355333	0.72234	0.863342	no
ENSMUSG00000051067	Lingo3	787	1352	-0.78066	-0.139882	-2.22911	0.0258063	0.079334	no
ENSMUSG00000051359	Ncald	8419	12679	-0.59072	0.050057	2.52505	0.0115683	0.0409818	no
ENSMUSG00000051615	Rap2a	2170	3831	-0.820026	-0.179249	-4.77582	1.78977e-06	1.60088e-05	no
ENSMUSG00000051910	Sox6	319	637	-0.997737	-0.35696	-3.76034	0.000169679	0.00104762	no
ENSMUSG00000051980	Casr	8	22	-1.45943	-0.818654	-1.47945	0.13902	0.290888	no
ENSMUSG00000052151	Plpp2	69	81	-0.231326	0.409452	1.75654	0.078996	0.19159	no
ENSMUSG00000052229	Gpr17	1255	2403	-0.937149	-0.296372	-6.12808	8.89445e-10	1.28482e-08	no
ENSMUSG00000052609	Plekhg3	305	654	-1.10048	-0.459704	-4.8203	1.43345e-06	1.29789e-05	no
ENSMUSG00000052613	Pcdh15	140	343	-1.29278	-0.652005	-4.78884	1.67752e-06	1.50667e-05	no
ENSMUSG00000052914	Cyp2j6	454	752	-0.72804	-0.0872632	-1.04659	0.295289	0.49942	no
ENSMUSG00000053129	Gsx1	3	11	-1.87447	-1.23369	-1.46709	0.142351	0.295644	no
ENSMUSG00000054013	Tmem179	2462	3112	-0.338011	0.302766	7.90381	2.70512e-15	6.47194e-14	no
ENSMUSG00000054453	Sytl5	15	36	-1.26303	-0.622257	-1.4883	0.136672	0.287547	no
ENSMUSG00000054555	Adam12	132	267	-1.0163	-0.375525	-2.5529	0.0106831	0.0384589	no
ENSMUSG00000054793	Cadm4	3308	5115	-0.628775	0.0120022	0.381964	0.702488	0.851081	no
ENSMUSG00000054934	Kcnmb4	33	90	-1.44746	-0.806682	-2.9547	0.00312972	0.0135571	no
ENSMUSG00000054994	AV320801	NA	NA	NA	NA	NA	NA	NA	no
ENSMUSG00000055022	Cntn1	7615	13122	-0.785072	-0.144295	-7.15949	8.09749e-13	1.56579e-11	no
ENSMUSG00000055415	Atp10b	33	91	-1.4634	-0.822623	-3.02143	0.00251587	0.0112481	no
ENSMUSG00000055945	Prr18	964	1984	-1.04131	-0.40053	-7.3905	1.46273e-13	3.06653e-12	no
ENSMUSG00000056220	Pla2g4a	74	115	-0.636037	0.00474047	0.0225905	0.981977	0.988216	no
ENSMUSG00000056966	Gjc3	920	2349	-1.35234	-0.711564	-13.5368	9.47939e-42	1.03676e-39	no
ENSMUSG00000057134	Ado	1201	2354	-0.970878	-0.330101	-6.71617	1.86565e-11	3.21107e-10	no
ENSMUSG00000057315	Arhgap24	89	189	-1.08651	-0.445732	-2.5186	0.0117822	0.0415827	no
ENSMUSG00000057337	Chst3	87	137	-0.655089	-0.0143114	-0.0741935	0.940856	0.968982	no
ENSMUSG00000058070	Eml1	857	1635	-0.931924	-0.291146	-4.97014	6.69042e-07	6.41157e-06	no
ENSMUSG00000058589	Anks1b	4519	7474	-0.725877	-0.0850998	-3.21924	0.0012853	0.00634546	no
ENSMUSG00000058806	Col13a1	39	67	-0.780687	-0.13991	-0.496312	0.619674	0.789356	no
ENSMUSG00000059921	Unc5c	1003	1716	-0.774728	-0.133951	-2.40732	0.0160701	0.0537516	no
ENSMUSG00000060284	Sp7	22	61	-1.47131	-0.830529	-2.4941	0.0126275	0.043973	no
ENSMUSG00000060402	Chst8	414	454	-0.133062	0.507716	5.24518	1.56131e-07	1.65084e-06	no
ENSMUSG00000060675	Pla2g16	633	1124	-0.828365	-0.187587	-2.70319	0.00686784	0.0264515	no
ENSMUSG00000060780	Lrrtm1	1745	2409	-0.465207	0.17557	3.94456	7.99463e-05	0.000532057	no
ENSMUSG00000060843	Ctnna3	21	40	-0.929611	-0.288834	-0.771506	0.440407	0.640313	no
ENSMUSG00000060969	Irx1	11	16	-0.540568	0.100209	0.181095	0.856293	0.916433	no
ENSMUSG00000060981	Hist1h4h	20	49	-1.29278	-0.652005	-1.81	0.0702954	0.174659	no
ENSMUSG00000060988	Galnt13	356	739	-1.0537	-0.41292	-4.63998	3.48446e-06	2.97511e-05	no
ENSMUSG00000061451	Tmem151a	3739	5658	-0.59764	0.0431375	1.45169	0.146588	0.300071	no
ENSMUSG00000061576	Dpp6	6184	8980	-0.538175	0.102602	4.39525	1.10645e-05	8.60473e-05	no
ENSMUSG00000062591	Tubb4a	11344	16508	-0.541236	0.0995413	5.7792	7.50562e-09	9.65456e-08	no
ENSMUSG00000062760	1810041L15Rik	1184	2127	-0.845151	-0.204374	-4.03963	5.35358e-05	0.000371231	no
ENSMUSG00000063296	Tmem117	112	163	-0.541373	0.0994039	0.573295	0.566445	0.746747	no
ENSMUSG00000063445	Nmral1	209	344	-0.718906	-0.0781285	-0.63476	0.525585	0.721358	no
ENSMUSG00000063446	Plppr1	314	396	-0.334736	0.306041	2.85142	0.00435245	0.0180625	no
ENSMUSG00000063531	Sema3e	1186	2224	-0.907053	-0.266276	-5.32443	1.0127e-07	1.10526e-06	no
ENSMUSG00000063594	Gng8	11	30	-1.44746	-0.806682	-1.7059	0.0880274	0.207624	no
ENSMUSG00000063765	Chadl	276	355	-0.363151	0.277626	2.43708	0.0148064	0.0501086	no
ENSMUSG00000064293	Cntn4	351	649	-0.886747	-0.24597	-2.66622	0.00767085	0.029105	no
ENSMUSG00000066129	Kndc1	2329	4382	-0.911879	-0.271102	-7.60316	2.88984e-14	6.41632e-13	no
ENSMUSG00000067276	Capn6	45	52	-0.208587	0.432191	1.49142	0.13585	0.286342	no
ENSMUSG00000067879	3110035E14Rik	4131	7348	-0.830861	-0.190083	-7.00121	2.53752e-12	4.69589e-11	no
ENSMUSG00000069670	Nkain2	50	83	-0.731183	-0.0904061	-0.360024	0.718829	0.860189	no
ENSMUSG00000069911	Fam196b	34	50	-0.556393	0.0843838	0.26884	0.788053	0.887391	no
ENSMUSG00000069920	B3gnt9	33	64	-0.955606	-0.314829	-1.05894	0.289629	0.49399	no
ENSMUSG00000070291	Ddx43	5	7	-0.485427	0.15535	0.187478	0.851286	0.914768	no
ENSMUSG00000070366	Plpp4	105	105	0	0.640777	3.2578	0.0011228	0.00563608	no
ENSMUSG00000070469	Adamtsl3	41	90	-1.1343	-0.493524	-1.90848	0.0563295	0.146409	no
ENSMUSG00000070498	Tmem132b	2423	4440	-0.873765	-0.232988	-6.62095	3.56904e-11	5.98827e-10	no
ENSMUSG00000070644	Etnk2	46	90	-0.968291	-0.327514	-1.30347	0.192413	0.366359	no
ENSMUSG00000071176	Arhgef10	619	1302	-1.07272	-0.431941	-6.4214	1.35025e-10	2.12413e-09	no
ENSMUSG00000073633	Fbxo36	45	90	-1	-0.359223	-1.42184	0.155073	0.314051	no
ENSMUSG00000073680	Tmem88b	613	1389	-1.18009	-0.53931	-8.12849	4.34677e-16	1.11341e-14	no
ENSMUSG00000073910	Mob3b	148	270	-0.867362	-0.226585	-1.5895	0.111947	0.247493	no
ENSMUSG00000074483	Bglap	7	16	-1.19265	-0.551868	-0.890761	0.373057	0.57313	no
ENSMUSG00000074486	Bglap2	4	9	-1.16993	-0.529148	-0.643094	0.520163	0.719626	no
ENSMUSG00000074591	Ankub1	25	55	-1.1375	-0.496726	-1.50077	0.133414	0.282114	no
ENSMUSG00000074892	B3galt5	1059	1772	-0.742676	-0.101899	-1.8713	0.0613034	0.156522	no
ENSMUSG00000075232	Amd1	1990	2925	-0.555668	0.085109	2.07426	0.0380547	0.107772	no
ENSMUSG00000075324	Fign	43	111	-1.36815	-0.727374	-2.9997	0.00270245	0.011939	no
ENSMUSG00000075478	Slitrk1	1206	1839	-0.608692	0.0320856	0.614367	0.538973	0.723966	no
ENSMUSG00000075555	Gm10863	18	35	-0.959358	-0.318581	-0.791912	0.428412	0.627753	no
ENSMUSG00000076439	Mog	1896	3532	-0.897526	-0.256749	-6.48067	9.1318e-11	1.47012e-09	no
ENSMUSG00000078350	Smim1	98	138	-0.493815	0.146963	0.786332	0.431673	0.631457	no
ENSMUSG00000078532	Nkain1	1067	1770	-0.730189	-0.089412	-1.64462	0.100049	0.226122	no
ENSMUSG00000079235	Ccdc13	135	167	-0.306889	0.333888	2.02996	0.0423608	0.117378	no
ENSMUSG00000079304	4933413G19Rik	17	24	-0.4975	0.143278	0.319496	0.749351	0.882335	no
ENSMUSG00000079445	B3gnt7	12	29	-1.27302	-0.632241	-1.35488	0.175457	0.343519	no
ENSMUSG00000081225	Cyp2j12	33	94	-1.51019	-0.869418	-3.2193	0.00128505	0.00634576	no
ENSMUSG00000081534	Slc48a1	2428	3506	-0.530058	0.11072	2.96748	0.00300247	0.0130634	no
ENSMUSG00000086541	Has2os	6	7	-0.222392	0.418385	0.528457	0.597182	0.770944	no
ENSMUSG00000086596	Susd5	70	145	-1.05063	-0.409849	-2.04109	0.0412415	0.114769	no
ENSMUSG00000086844	B230206H07Rik	23	44	-0.93587	-0.295093	-0.825801	0.408917	0.606517	no
ENSMUSG00000087259	2610035D17Rik	150	295	-0.975752	-0.334975	-2.41054	0.0159288	0.0533136	no
ENSMUSG00000090125	Pou3f1	1590	2314	-0.541362	0.0994151	2.16039	0.0307426	0.0912784	no
ENSMUSG00000091694	Apol11b	3	0	NA	NA	NA	NA	NA	no
ENSMUSG00000091712	Sec14l5	135	326	-1.27191	-0.631135	-4.53559	5.74421e-06	4.73062e-05	no
ENSMUSG00000091735	Gpr62	157	307	-0.967474	-0.326697	-2.40175	0.0163167	0.0543567	no
ENSMUSG00000115529	9630013A20Rik	NA	NA	NA	NA	NA	NA	NA	no
ENSMUSG00000106379	Lhfpl3	NA	NA	NA	NA	NA	NA	NA	no
ENSMUSG00000105265	Sox2ot	NA	NA	NA	NA	NA	NA	NA	no
ENSMUSG00000105076	A930003O13Rik	NA	NA	NA	NA	NA	NA	NA	no
ENSMUSG00000100147	1700047M11Rik	NA	NA	NA	NA	NA	NA	NA	no
ENSMUSG00000097216	4932441J04Rik	NA	NA	NA	NA	NA	NA	NA	no
ENSMUSG00000075289	Carns1	NA	NA	NA	NA	NA	NA	NA	no
ENSMUSG00000043924	A330049M08Rik	NA	NA	NA	NA	NA	NA	NA	no
-	C430049B03Rik	NA	NA	NA	NA	NA	NA	NA	no
-	BC057022	NA	NA	NA	NA	NA	NA	NA	no
-	BC048355	NA	NA	NA	NA	NA	NA	NA	no
-	AI848285	NA	NA	NA	NA	NA	NA	NA	no
-	A930003A15Rik	NA	NA	NA	NA	NA	NA	NA	no
-	A430107P09Rik	NA	NA	NA	NA	NA	NA	NA	no
-	4831426I19Rik	NA	NA	NA	NA	NA	NA	NA	no
-	42986	NA	NA	NA	NA	NA	NA	NA	no
-	42982	NA	NA	NA	NA	NA	NA	NA	no
-	42802	NA	NA	NA	NA	NA	NA	NA	no

## Sheet: Table S8
Table S8: PRRC2A and YTHDF2 interaction proteins
PRRC2A interaction proteins		YTHDF2 interaction proteins
GENE_NAME	Peptides_number	GENE_NAME	Peptides_number
PRRC2A	144	YTHDF2	182
RPL5	26	EEF1A1P5	56
RPS3	21	RPS3	61
RPS3A	17	EEF1A2	24
RPL10A	17	YTHDF1	26
YBX1	17	CAD	43
DDX17	16	SLC25A5	26
ILF3	16	SLC25A6	25
RPS18	13	SLC25A4	20
RPS14	12	GCN1L1	39
RPL12	12	TUFM	15
RPS4X	11	HNRNPC	23
GNL3	11	TMEM33	15
DHX30	11	SLC25A3	24
RBMX	11	RPS16	25
PABPC4	10	RUVBL1	19
RPS16	9	RUVBL2	22
RPS2	9	RPS18	20
RPL13A	9	GNB2L1	15
RPL18A	9	ATP5A1	15
ACTG2	9	DNAJA1	19
C1QBP	9	SSBP1	17
HNRNPC	9	HNRNPH1	20
ILF2	9	XPOT	22
RPS11	8	RPL23	14
RPL16	8	XPO1	18
IGF2BP2	8	RPN1	21
HNRNPU	8	IPO9	8
RPS10	7	RPS14	8
RPL15	7	HNRNPH2	14
H2A1H	7	SLC25A13	18
SFPQ	7	TRIP13	15
DDX41	7	RPL38	9
G3BP1	7	HNRNPCL1	10
RPL19	7	TCP1	21
RBM39	7	HNRNPF	13
YTHDF2	7	RPS10	12
RPS19	6	RPS11	12
RPL23A	6	GFAP	7
RPL9	6	DNAJA2	10
EIF2S3	6	PHGDH	11
HNRNPH1	6	TECR	11
HNRNPA1	6	IRS4	15
FMR1	6	HSD17B12	8
TUBB3	6	DNAJB6	7
RPS25	5	RBFOX2	8
RPS9	5	RPS4X	10
RPL36A	5	RPL11	6
CKMT1A	5	ATP1A1	16
H2B1J	5	SLC25A11	12
SYNCRIP	5	FAR1	8
RCL1	5	RPS5	10
TUBA1A	5	RPS2	15
VIM	5	SLC25A12	5
YTHDF1	5	ALG1	4
MRPS22	4	SEC61A1	5
RPS12	4	ALB	10
RPS19	4	PRKDC	27
RPS7	4	MSH2	10
DDX54	4	JUP	2
EXOSC2	4	DPM1	8
EXOSC7	4	ATP2A2	10
GNB2L1	4	RPS20	3
HBA1	4	ALDH1B1	8
RPS24	4	FASTKD5	5
RPL17	4	RCN2	3
NXF1	4	SAMHD1	7
DDX47	4	RPLP0	9
EBNA1BP2	4	STT3A	7
MTDH	4	GCDH	2
SRP14	4	TMEM165	3
U2AF2	4	GEMIN4	3
TRMT1L	4	DDX5	8
RPS27A	4	PELO	5
VAPA	4	HIST1H4A	7
RPS17	3	ARF4	7
RPS20	3	RPS15A	8
RPS23	3	PCBP2	4
ATXN2L	3	RPS25	4
DDX50	3	ARL1	4
DDX56	3	CCT3	9
EIF6	3	FLG2	1
EXOSC6	3	MAD2L1	5
GAPDH	3	PSMD3	7
HSPA4	3	NUP205	9
HNRNPA0	3	DDX39A	6
HIST1H4A	3	EEF1G	9
RBM28	3	UCK2	4
RUVBL1	3	DNAJA3	4
G3BP2	3	DHCR7	4
MOV10	3	PRRC2A	9
NUFIP2	3	COPB1	3
PCBP1	3	MSH6	11
FBL	3	GALK1	3
RUVB2	3	PTPLAD1	8
SRSF1	3	TIMM50	3
SRPK2	3	EMD	7
TRIM26	3	DDOST	5
MRPS23	2	ATP1A2	11
MRPL46	2	SSR3	1
RPS13	2	AIFM1	4
RPS27	2	RPS27	6
SLC25A6	2	CALU	5
LYAR	2	RALY	6
CCDC137	2	NAP1L1	4
ELAVL1	2	FARSA	2
EXOSC1	2	RPA1	4
EXOSC4	2	HNRNPM	6
EXOSC8	2	HNRNPK	5
EXOSC9	2	DSP	8
EXOSC5	2	HNRNPD	7
NHP2	2	RPS27A	6
HNRNPA3	2	SLC3A2	7
HNRNPUL1	2	SPTLC1	2
INTS8	2	RBM14	5
AP2M1	2	SLC1A5	3
KRR1	2	PIP	1
DHX57	2	CDIPT	2
AP2A2	2	DDX20	3
HNRPDL	2	AKAP9	5
SRSF7	2	DCTN1	2
TPM2	2	IL23R	1
SRSF6	2	IPO7	4
MKI67IP	2	PPP6R3	4
NAP1L1	2	LCN1P1	1
PAK1IP	2	PTDSS1	1
PES1	2	SETX	3
PARP1	2	H3F3C	4
FTSJ3	2	RPN2	4
PRMT1	2	ALDH2	2
CMSS1	2	ALDH1A3	2
S100A7	2	SNED1	2
RPF2	2	BAG2	3
RALYL	2	RAB37	2
RRP15	2	RAB39B	2
SRSF5	2	RAB39A	2
PGAM5	2	RAB33B	1
SND1	2	RAB15	1
TAF15	2	PCBP1	4
TBL3	2	RPS13	3
VAPB	2	COL1A1	2
XRCC6	2	ATP4A	5
ZADH2	2	ILF2	3
MRPS34	1	HAX1	2
MRPS7	1	UNC45A	4
ERI1	1	NUP93	6
RPS15	1	ABCF2	18
RPLP2	1	OXNAD1	1
RPL34	1	NPEPPSL1	1
RPL37A	1	CBWD6	1
RPL7L1	1	FAF2	2
ACAD11	1	ABCB7	5
ATP5A1	1	ASB7	2
BCL11B	1	PRDX1	1
CAD	1	TMED10	2
TOP1	1	TRPV5	5
POLRMT	1	IGHG1	4
DNAJA3	1	USP17L7	12
TRIM71	1	PYCR2	3
EIF4A1	1	SPATA1	2
EIF4A3	1	IRAK1	2
EIF2S2	1	ATP1A4	7
EXOSC10	1	PPP6C	3
SUPT16H	1	NDUFS2	4
FCGBP	1	SFXN4	1
PRKRA	1	HRNR	8
DAP3	1	YWHAE	3
ZFP91	1	YWHAH	2
UPF3B	1	RPL24	2
TCOF1	1	NPEPPS	5
TDRD3	1	RPL3	2
SERBP1	1	LYZ	2
DDX31	1	RPS4Y1	8
GLYR1	1	AGTPBP1	4
SRSF10	1	PHACTR1	2
FBXW11	1	RPS9	5
TRA2A	1	SLC25A10	2
SSB	1	HIGD1A	1
GNL2	1	ACACA	8
PRDX1	1	TELO2	8
PLRG1	1	EIF4A2	2
TSR1	1	TOP2B	3
DDX27	1	COX5A	4
YTHDC2	1	EARS2	4
LEPRE1	1	SCO2	1
PSMA6	1	CNOT1	2
FAM98A	1	NAMPT	1
RAPFEF1	1	RPS3A	7
RPA2	1	PDK3	3
RRP1	1	GNL3	4
BRIX1	1	ACADM	1
NSA2	1	UTS2	1
RRS1	1	NTPCR	3
PPP1CC	1	DDB1	5
SNRPE	1	LCT	2
U2AF1	1	PSMB8	1
STON2	1	IGF2BP1	3
SULT1C2	1	RPS19	3
TBL2	1	SLC25A18	3
TAGLN2	1	IPO4	4
INPP4B	1	H2AFZ	3
SNRPA	1	SSR4	2
USP10	1	TMEM132E	2
FN1	1	B3GALNT2	1
WDR5	1	MCM3	3
		CYP2C18	2
		ST6GAL2	1
		RAN	2
		FANCI	2
		LYRM4	1
		HEXB	3
		EXOSC9	1
		ELL2	2
		ALDH8A1	1
		SPTBN2	4
		RQCD1	2
		PTPN1	2
		PRMT5	1
		KIAA1614	3
		FMR1	2
		PCNA	5
		AGPAT1	3
		BRSK2	1
		TM9SF3	3
		ACTR2	2
		ACSBG1	4
		ACOT8	2
		MRPL10	1
		CNIH4	1
		RPL12	1
		RPS6	3
		SEC31A	2
		RPS17L	5
		ASAP2	2
		GRWD1	1
		THOC7	1
		POP1	2
		ERAL1	1
		CDK17	2
		WDR77	2
		TMEM177	2
		ARAF	3
		RAF1	2
		MMS19	2
		EXOC2	2
		UACA	3
		CEP89	1
		TANC1	2
		PCDHGB3	1
		ATP8B3	1
		SIPA1L2	1
		OSMR	1
		MTOR	4
		RASIP1	2
		TENC1	2
		HBA1	3
		DNAJA4	4
		MROH6	2
		PKD1L1	3
		GCSAM	2
		ZNF292	3
		ACACB	5
		NCF2	2
		POLR2B	1
		DAPK1	1
		LBR	3
		PRPF8	2
		AFF4	2
		IMPACT	1
		ATP5B	12
		ESYT2	3
		ICMT	1
		NNAT	2
		C12orf63	1
		CCT4	2
		RPL9	3
		SZT2	2
		PCDHGA12	2
		ZNF469	1
		PLCZ1	4
		PIGT	1
		NDNL2	1
		XRCC6	2
		FAM47A	1
		ATP5J2	1
		RNGTT	3
		LMO7	2
		GSS	4
		CSE1L	5
		RBBP4	2
		PALLD	5
		MYPN	2
		DNM1	3
		DNM3	4
		P2RY13	1
		SCAMP3	2
		MYBBP1A	5
		GTF3C4	3
		YIPF5	1
		TNPO1	2
		ETFA	1

## Sheet: Table S9
Table S9: FTO transgene DEGs & Prrc2a RIP
Gene ID	Gene Name	Value1	Value2	Log2.Fold_change.	Log2.Fold_change..normalized	Z.score	P.value	FDR
ENSMUSG00000005089	Slc1a2	84827	79728	0.0894371	-0.379906	-53.8253	0	0
ENSMUSG00000026463	Atp2b4	2860	4538	-0.666041	-1.13538	-33.6239	7.51695e-248	7.51659e-245
ENSMUSG00000005583	Mef2c	5467	6885	-0.332707	-0.80205	-30.9978	5.77723e-211	3.91342e-208
ENSMUSG00000030465	Psd3	18238	18036	0.0160681	-0.453275	-30.1262	2.19868e-199	1.31914e-196
ENSMUSG00000034593	Myo5a	12212	12768	-0.0642331	-0.533576	-29.4229	2.79596e-190	1.54506e-187
ENSMUSG00000005871	Apc	9949	10610	-0.0928012	-0.562144	-28.1169	6.0892e-174	2.77972e-171
ENSMUSG00000004110	Cacna1e	6415	7407	-0.20744	-0.676783	-27.7256	3.43511e-169	1.50279e-166
ENSMUSG00000061601	Pclo	4987	5913	-0.245718	-0.715061	-25.9995	5.01425e-149	1.94989e-146
ENSMUSG00000041444	Arhgap32	5542	6361	-0.198847	-0.66819	-25.4046	2.2446e-142	7.72693e-140
ENSMUSG00000007653	Gabrb2	1521	2452	-0.688939	-1.15828	-25.1137	3.5202e-139	1.13724e-136
ENSMUSG00000052572	Dlg2	5626	6300	-0.163242	-0.632585	-24.0834	3.72849e-128	1.07253e-125
ENSMUSG00000040225	Prrc2c	2674	3451	-0.368015	-0.837358	-22.7709	8.90499e-115	2.28044e-112
ENSMUSG00000032503	Arpp21	6107	6541	-0.0990474	-0.56839	-22.2962	4.01874e-110	9.92817e-108
ENSMUSG00000040125	Gpr26	3941	4598	-0.222445	-0.691788	-22.2699	7.2343e-110	1.74613e-107
ENSMUSG00000055567	Unc80	8795	8836	-0.00670984	-0.476053	-22.0553	8.49396e-108	1.98183e-105
ENSMUSG00000055373	Fut9	3030	3690	-0.284303	-0.753646	-21.502	1.48975e-102	3.25867e-100
ENSMUSG00000053141	Ptprt	2677	3315	-0.308392	-0.777735	-20.9439	2.13405e-97	4.30894e-95
ENSMUSG00000063142	Kcnma1	1286	1922	-0.579718	-1.04906	-20.5226	1.35417e-93	2.63298e-91
ENSMUSG00000056342	Usp34	3071	3605	-0.231291	-0.700634	-19.9403	1.81864e-88	3.29222e-86
ENSMUSG00000003226	Ranbp2	3548	4030	-0.183774	-0.653117	-19.8158	2.17572e-87	3.77587e-85
ENSMUSG00000028649	Macf1	8618	8337	0.0478248	-0.421518	-19.1493	9.8075e-82	1.59649e-79
ENSMUSG00000031010	Usp9x	9013	8653	0.058807	-0.410536	-19.0369	8.44208e-81	1.36366e-78
ENSMUSG00000037270	4932438A13Rik	2721	3207	-0.237087	-0.70643	-18.9439	4.96205e-80	7.89379e-78
ENSMUSG00000022016	Akap11	9100	8700	0.0648511	-0.404492	-18.8272	4.52033e-79	7.08377e-77
ENSMUSG00000055254	Ntrk2	17463	15427	0.178844	-0.290499	-18.3669	2.41853e-75	3.55152e-73
ENSMUSG00000026131	Dst	10001	9316	0.102362	-0.366981	-17.7911	8.27967e-71	1.14385e-68
ENSMUSG00000040118	Cacna2d1	6647	6500	0.0322636	-0.437079	-17.4849	1.8665e-68	2.44966e-66
ENSMUSG00000031561	Tenm3	2224	2627	-0.240259	-0.709602	-17.2128	2.12797e-66	2.65983e-64
ENSMUSG00000027799	Nbea	9325	8686	0.102412	-0.366931	-17.1766	3.97215e-66	4.87785e-64
ENSMUSG00000087141	Plcxd2	1412	1856	-0.394457	-0.8638	-17.1474	6.57111e-66	7.93027e-64
ENSMUSG00000030123	Plxnd1	956	1380	-0.529586	-0.998929	-16.7031	1.24372e-62	1.38919e-60
ENSMUSG00000030729	Pgm2l1	13020	11607	0.165734	-0.303609	-16.6115	5.75814e-62	6.29767e-60
ENSMUSG00000038664	Herc1	5707	5618	0.0226759	-0.446667	-16.5842	9.07279e-62	9.87148e-60
ENSMUSG00000023845	Lnpep	617	1016	-0.719558	-1.1889	-16.505	3.37455e-61	3.61542e-59
ENSMUSG00000064115	Cadm2	9165	8460	0.115477	-0.353866	-16.3851	2.44319e-60	2.56523e-58
ENSMUSG00000067336	Bmpr2	451	822	-0.866011	-1.33535	-16.2567	2.00092e-59	2.04962e-57
ENSMUSG00000051951	Xkr4	382	738	-0.950048	-1.41939	-16.1364	1.4157e-58	1.41563e-56
ENSMUSG00000025658	Cnksr2	8201	7620	0.106009	-0.363334	-15.9401	3.33981e-57	3.11701e-55
ENSMUSG00000026384	Ptpn4	440	797	-0.857076	-1.32642	-15.9251	4.24001e-57	3.93964e-55
ENSMUSG00000021057	Akap5	2241	2553	-0.188051	-0.657394	-15.8631	1.14191e-56	1.04712e-54
ENSMUSG00000030655	Smg1	3902	4013	-0.0404674	-0.50981	-15.8233	2.14885e-56	1.9619e-54
ENSMUSG00000059495	Arhgef12	7126	6722	0.0842019	-0.385141	-15.8098	2.6618e-56	2.4197e-54
ENSMUSG00000034636	Zyg11b	7817	7249	0.108833	-0.36051	-15.4338	9.70028e-54	8.05124e-52
ENSMUSG00000061603	Akap6	5883	5650	0.0583012	-0.411042	-15.3996	1.64571e-53	1.34993e-51
ENSMUSG00000050211	Pla2g4e	222	518	-1.22239	-1.69174	-15.3701	2.59833e-53	2.10665e-51
ENSMUSG00000020181	Nav3	1555	1891	-0.282235	-0.751578	-15.3555	3.25633e-53	2.62998e-51
ENSMUSG00000026841	Fibcd1	5288	2688	0.976189	0.506846	15.3552	3.27082e-53	2.63157e-51
ENSMUSG00000040537	Adam22	6185	5891	0.070261	-0.399082	-15.2989	7.78054e-53	6.14224e-51
ENSMUSG00000027784	Ppm1l	3891	3948	-0.020981	-0.490324	-15.1458	8.07712e-52	6.25873e-50
ENSMUSG00000022048	Dpysl2	12008	6949	0.789119	0.319776	15.081	2.15867e-51	1.65437e-49
ENSMUSG00000041570	Camsap2	6182	5835	0.083341	-0.386002	-14.7603	2.63909e-49	1.93095e-47
ENSMUSG00000045962	Wnk1	7341	6786	0.113415	-0.355928	-14.7546	2.8752e-49	2.0964e-47
ENSMUSG00000020173	Cobl	622	949	-0.609494	-1.07884	-14.7535	2.91971e-49	2.12148e-47
ENSMUSG00000022829	Stxbp5l	696	1024	-0.557057	-1.0264	-14.7137	5.2684e-49	3.81487e-47
ENSMUSG00000039585	Myo9a	3107	3229	-0.0555652	-0.524908	-14.5757	4.00973e-48	2.83503e-46
ENSMUSG00000026915	Strbp	5638	5359	0.0732197	-0.396123	-14.4908	1.38441e-47	9.65824e-46
ENSMUSG00000052155	Acvr2a	1898	2153	-0.181868	-0.651211	-14.4458	2.66337e-47	1.85193e-45
ENSMUSG00000025006	Sorbs1	1690	1962	-0.215302	-0.684645	-14.4144	4.20249e-47	2.88392e-45
ENSMUSG00000041268	Dmxl2	7763	7087	0.131439	-0.337904	-14.3596	9.28206e-47	6.30789e-45
ENSMUSG00000024298	Zfp871	567	875	-0.625934	-1.09528	-14.3416	1.20249e-46	8.1193e-45
ENSMUSG00000049470	Aff4	7605	6946	0.130766	-0.338577	-14.2426	4.98201e-46	3.30023e-44
ENSMUSG00000055296	Tmem245	2214	2421	-0.128948	-0.598291	-14.2034	8.72432e-46	5.70723e-44
ENSMUSG00000057715	A830018L16Rik	1485	1761	-0.245932	-0.715275	-14.1915	1.03487e-45	6.74886e-44
ENSMUSG00000035247	Hectd1	4319	4231	0.0296986	-0.439644	-14.1827	1.17187e-45	7.61862e-44
ENSMUSG00000055421	Pcdh9	1847	2091	-0.179009	-0.648352	-14.1808	1.20437e-45	7.80572e-44
ENSMUSG00000041624	Gucy1a2	158	395	-1.32193	-1.79127	-13.9684	2.42953e-44	1.52292e-42
ENSMUSG00000007989	Fzd3	175	416	-1.24923	-1.71857	-13.9275	4.31203e-44	2.67894e-42
ENSMUSG00000030451	Herc2	7860	7116	0.143463	-0.32588	-13.9059	5.83571e-44	3.60424e-42
ENSMUSG00000062209	Erbb4	1952	2166	-0.15008	-0.619423	-13.8582	1.1344e-43	6.94495e-42
ENSMUSG00000027351	Spred1	5022	4787	0.0691402	-0.400203	-13.8268	1.75663e-43	1.0692e-41
ENSMUSG00000026721	Rabgap1l	5606	5263	0.0910863	-0.378257	-13.7553	4.73616e-43	2.82541e-41
ENSMUSG00000034377	Tulp4	6465	5962	0.116854	-0.352489	-13.7041	9.58959e-43	5.64066e-41
ENSMUSG00000037111	Setd7	6267	5793	0.113464	-0.355879	-13.6304	2.6425e-42	1.53711e-40
ENSMUSG00000040612	Ildr2	4090	3987	0.0367972	-0.432546	-13.562	6.72501e-42	3.85843e-40
ENSMUSG00000074505	Fat3	1796	2005	-0.158815	-0.628158	-13.5008	1.54751e-41	8.73555e-40
ENSMUSG00000035284	Vps13c	1714	1928	-0.169738	-0.639081	-13.4437	3.35181e-41	1.86697e-39
ENSMUSG00000036062	Phf24	6433	5903	0.124043	-0.3453	-13.3747	8.50154e-41	4.6734e-39
ENSMUSG00000032238	Rora	1883	2073	-0.138687	-0.60803	-13.3344	1.46078e-40	7.9675e-39
ENSMUSG00000057716	Tmem178b	529	793	-0.584053	-1.0534	-13.2266	6.15848e-40	3.29903e-38
ENSMUSG00000028053	Ash1l	4176	4024	0.0534914	-0.415852	-13.1369	2.02287e-39	1.07269e-37
ENSMUSG00000022812	Gsk3b	6774	6145	0.140595	-0.328748	-13.0294	8.33123e-39	4.27744e-37
ENSMUSG00000026219	Trip12	5874	5410	0.118715	-0.350628	-12.9895	1.4038e-38	7.08613e-37
ENSMUSG00000049100	Pcdh10	3242	3227	0.00669051	-0.462653	-12.9823	1.54145e-38	7.74378e-37
ENSMUSG00000019699	Akt3	5117	4789	0.0955738	-0.373769	-12.9755	1.68403e-38	8.43986e-37
ENSMUSG00000053641	Dennd4a	1830	2004	-0.131039	-0.600382	-12.9628	1.98808e-38	9.91631e-37
ENSMUSG00000040407	Akap9	2150	2286	-0.0884887	-0.557832	-12.9589	2.09175e-38	1.04087e-36
ENSMUSG00000027692	Tnik	6268	5722	0.131486	-0.337857	-12.9008	4.4538e-38	2.19029e-36
ENSMUSG00000049583	Grm5	9357	8201	0.190246	-0.279097	-12.8896	5.14894e-38	2.52623e-36
ENSMUSG00000022523	Fgf12	3624	3538	0.0346489	-0.434694	-12.8341	1.05555e-37	5.14283e-36
ENSMUSG00000041992	Rapgef5	2278	2386	-0.0668263	-0.536169	-12.7731	2.31793e-37	1.11895e-35
ENSMUSG00000094410	Gm38394	590	838	-0.506235	-0.975578	-12.7633	2.62932e-37	1.26635e-35
ENSMUSG00000090061	Nwd2	1177	1402	-0.252372	-0.721715	-12.7622	2.66428e-37	1.28026e-35
ENSMUSG00000037999	Arap2	2733	2773	-0.0209622	-0.490305	-12.6927	6.4894e-37	3.07609e-35
ENSMUSG00000037416	Dmxl1	2282	2381	-0.0612688	-0.530612	-12.6396	1.27699e-36	5.98561e-35
ENSMUSG00000022636	Alcam	4817	4508	0.0956474	-0.373696	-12.5867	2.49813e-36	1.15547e-34
ENSMUSG00000065954	Tacc1	4454	4207	0.0823097	-0.387033	-12.5641	3.32648e-36	1.52851e-34
ENSMUSG00000059003	Grin2a	946	1169	-0.305363	-0.774706	-12.3949	2.78637e-35	1.24757e-33
ENSMUSG00000029004	Kmt2e	2822	2826	-0.00204348	-0.471386	-12.3595	4.32867e-35	1.9258e-33
ENSMUSG00000032827	Ppp1r9a	7411	6586	0.170266	-0.299077	-12.3347	5.88812e-35	2.61405e-33
ENSMUSG00000021313	Ryr2	7571	6708	0.174601	-0.294742	-12.2773	1.20005e-34	5.27195e-33
ENSMUSG00000090125	Pou3f1	3023	1504	1.00718	0.537833	12.2534	1.6116e-34	7.06512e-33
ENSMUSG00000038630	Zkscan16	524	752	-0.521166	-0.990509	-12.2439	1.81047e-34	7.92044e-33
ENSMUSG00000029516	Cit	2539	2572	-0.0186302	-0.487973	-12.1708	4.44756e-34	1.91382e-32
ENSMUSG00000062151	Unc13c	449	669	-0.575291	-1.04463	-12.0658	1.60062e-33	6.79017e-32
ENSMUSG00000046230	Vps13a	1185	1374	-0.213495	-0.682838	-12.0344	2.34375e-33	9.863e-32
ENSMUSG00000003847	Nfat5	3464	3343	0.0512956	-0.418047	-12.0323	2.40287e-33	1.00916e-31
ENSMUSG00000020811	Wscd1	4100	2175	0.914609	0.445265	12.0053	3.33332e-33	1.38333e-31
ENSMUSG00000054640	Slc8a1	670	888	-0.406399	-0.875742	-11.9998	3.56134e-33	1.47214e-31
ENSMUSG00000090291	Lrrc10b	2061	951	1.11583	0.646484	11.9345	7.82477e-33	3.15985e-31
ENSMUSG00000036907	C1ql2	1752	781	1.16561	0.696265	11.749	7.14749e-32	2.81595e-30
ENSMUSG00000031292	Cdkl5	827	1026	-0.311071	-0.780415	-11.686	1.50298e-31	5.84466e-30
ENSMUSG00000007617	Homer1	4689	4321	0.117915	-0.351428	-11.6334	2.78824e-31	1.07235e-29
ENSMUSG00000034243	Golgb1	3368	3232	0.0594649	-0.409878	-11.6161	3.41368e-31	1.30572e-29
ENSMUSG00000056158	Car10	1251	1409	-0.17159	-0.640933	-11.5222	1.01988e-30	3.85189e-29
ENSMUSG00000027288	Zfp106	8205	7131	0.202399	-0.266944	-11.52	1.04556e-30	3.94176e-29
ENSMUSG00000054976	Nyap2	1046	1221	-0.22318	-0.692523	-11.4862	1.54829e-30	5.82661e-29
ENSMUSG00000003452	Bicd1	1757	1854	-0.0775271	-0.54687	-11.4627	2.02994e-30	7.59836e-29
ENSMUSG00000027177	Hipk3	2506	2494	0.00692495	-0.462418	-11.4076	3.83292e-30	1.42708e-28
ENSMUSG00000042744	Gm15800	7609	6646	0.195221	-0.274122	-11.4062	3.89571e-30	1.44533e-28
ENSMUSG00000029420	Rimbp2	2079	2129	-0.0342862	-0.503629	-11.3974	4.30964e-30	1.59609e-28
ENSMUSG00000031309	Rps6ka3	1263	1410	-0.158841	-0.628184	-11.322	1.02133e-29	3.7299e-28
ENSMUSG00000029108	Pcdh7	679	869	-0.355945	-0.825288	-11.2851	1.55531e-29	5.63104e-28
ENSMUSG00000019726	Lyst	1511	1627	-0.106711	-0.576054	-11.254	2.21251e-29	7.90144e-28
ENSMUSG00000068196	Col8a1	137	298	-1.12114	-1.59048	-11.1541	6.83845e-29	2.4094e-27
ENSMUSG00000052516	Robo2	2645	2594	0.0280892	-0.441254	-11.1424	7.80248e-29	2.73987e-27
ENSMUSG00000034295	Fhod3	493	682	-0.468184	-0.937527	-11.1382	8.17194e-29	2.86004e-27
ENSMUSG00000042724	Map3k9	1534	1641	-0.0972768	-0.56662	-11.1354	8.43259e-29	2.94636e-27
ENSMUSG00000023927	Satb1	3481	3287	0.0827304	-0.386613	-11.0942	1.33799e-28	4.65172e-27
ENSMUSG00000026640	Plxna2	3366	3190	0.0774788	-0.391864	-11.0677	1.80006e-28	6.22727e-27
ENSMUSG00000067578	Cbln4	504	690	-0.453173	-0.922516	-11.0527	2.12707e-28	7.34644e-27
ENSMUSG00000020220	Vps13d	2812	2728	0.043753	-0.42559	-11.0509	2.17049e-28	7.47183e-27
ENSMUSG00000068663	Clec16a	2720	2650	0.0376143	-0.431729	-11.0371	2.53074e-28	8.69769e-27
ENSMUSG00000062901	Klhl24	2704	2634	0.0378398	-0.431503	-10.9984	3.8894e-28	1.32587e-26
ENSMUSG00000036617	Etl4	1903	1953	-0.0374164	-0.506759	-10.978	4.87792e-28	1.65212e-26
ENSMUSG00000050321	Neto1	2331	2315	0.00993681	-0.459406	-10.9247	8.78719e-28	2.92892e-26
ENSMUSG00000067851	Arfgef1	3774	3514	0.10298	-0.366363	-10.9084	1.05133e-27	3.48217e-26
ENSMUSG00000031626	Sorbs2	3727	3475	0.101002	-0.368341	-10.9025	1.12143e-27	3.70848e-26
ENSMUSG00000015829	Tnr	972	1127	-0.213459	-0.682802	-10.8986	1.17041e-27	3.86438e-26
ENSMUSG00000020594	Pum2	6653	5834	0.18952	-0.279823	-10.898	1.17838e-27	3.88457e-26
ENSMUSG00000061436	Hipk2	1316	1436	-0.125896	-0.595239	-10.8887	1.30532e-27	4.28958e-26
ENSMUSG00000038708	Golga4	2738	2654	0.0449541	-0.424389	-10.8715	1.57652e-27	5.12465e-26
ENSMUSG00000028842	Ago3	1816	1871	-0.0430454	-0.512388	-10.8538	1.91356e-27	6.19152e-26
ENSMUSG00000068696	Gpr88	382	560	-0.551854	-1.0212	-10.8354	2.33844e-27	7.51988e-26
ENSMUSG00000053199	Arhgap20	1982	2012	-0.0216733	-0.491016	-10.8259	2.5951e-27	8.33249e-26
ENSMUSG00000036591	Arhgap21	6909	6026	0.197276	-0.272067	-10.7834	4.12495e-27	1.31242e-25
ENSMUSG00000045210	Vcpip1	3190	3023	0.0775754	-0.391768	-10.7716	4.6893e-27	1.48523e-25
ENSMUSG00000046182	Gsg1l	778	942	-0.275957	-0.7453	-10.7588	5.38416e-27	1.69763e-25
ENSMUSG00000063626	Unc5d	961	1110	-0.207951	-0.677294	-10.7391	6.6703e-27	2.1e-25
ENSMUSG00000026443	Lrrn2	6048	3500	0.789103	0.31976	10.7016	1.00036e-26	3.13065e-25
ENSMUSG00000029202	Pds5a	924	1071	-0.212994	-0.682337	-10.618	2.45815e-26	7.59099e-25
ENSMUSG00000037652	Phc3	2348	2309	0.0241642	-0.445179	-10.5987	3.02148e-26	9.30324e-25
ENSMUSG00000017485	Top2b	3976	3655	0.121446	-0.347897	-10.5982	3.0376e-26	9.33918e-25
ENSMUSG00000022263	Trio	5816	5135	0.179663	-0.28968	-10.5662	4.27292e-26	1.30417e-24
ENSMUSG00000028518	Prkaa2	1223	1337	-0.128575	-0.597918	-10.549	5.13427e-26	1.56253e-24
ENSMUSG00000061755	Bod1l	2928	2789	0.0701676	-0.399175	-10.5283	6.39472e-26	1.93491e-24
ENSMUSG00000020189	Osbpl8	3316	3109	0.0929934	-0.37635	-10.5219	6.84739e-26	2.0689e-24
ENSMUSG00000045967	Gpr158	3607	3347	0.107931	-0.361412	-10.5111	7.67708e-26	2.30961e-24
ENSMUSG00000034342	Cbl	448	615	-0.457088	-0.926431	-10.4719	1.16279e-25	3.46348e-24
ENSMUSG00000008763	Man1a2	3621	3354	0.110505	-0.358838	-10.4518	1.43741e-25	4.2633e-24
ENSMUSG00000030516	Tjp1	3145	2962	0.0864884	-0.382855	-10.4359	1.70064e-25	5.03691e-24
ENSMUSG00000056004	9330182L06Rik	1045	1171	-0.164238	-0.633581	-10.3968	2.56427e-25	7.55218e-24
ENSMUSG00000046699	Slitrk4	1974	1979	-0.00364962	-0.472993	-10.375	3.22244e-25	9.45085e-24
ENSMUSG00000070639	Lrrc8b	735	886	-0.269562	-0.738905	-10.3561	3.92702e-25	1.14374e-23
ENSMUSG00000057406	Whsc1	3150	2960	0.0897547	-0.379588	-10.3492	4.22033e-25	1.22576e-23
ENSMUSG00000021745	Ptprg	4203	3819	0.138225	-0.331118	-10.341	4.59932e-25	1.33399e-23
ENSMUSG00000062866	Phactr2	1049	1172	-0.159958	-0.629301	-10.3386	4.7124e-25	1.36491e-23
ENSMUSG00000045103	Dmd	1631	1683	-0.0452784	-0.514621	-10.3349	4.90063e-25	1.41747e-23
ENSMUSG00000026826	Nr4a2	1737	1772	-0.0287808	-0.498124	-10.2941	7.49479e-25	2.15298e-23
ENSMUSG00000017291	Taok1	6560	5697	0.203493	-0.26585	-10.2563	1.10922e-24	3.15618e-23
ENSMUSG00000025326	Ube3a	3798	3481	0.125738	-0.343605	-10.2228	1.56689e-24	4.42247e-23
ENSMUSG00000070695	Cntnap5a	442	601	-0.443319	-0.912662	-10.2225	1.57185e-24	4.4305e-23
ENSMUSG00000005886	Ncoa2	2525	2433	0.0535471	-0.415796	-10.2134	1.72723e-24	4.85545e-23
ENSMUSG00000036095	Dgkb	4605	4131	0.15671	-0.312633	-10.1873	2.25986e-24	6.33576e-23
ENSMUSG00000048279	Sacs	2629	2517	0.0628089	-0.406534	-10.1731	2.61354e-24	7.31757e-23
ENSMUSG00000052539	Magi3	1292	1375	-0.0898255	-0.559169	-10.072	7.34909e-24	2.02524e-22
ENSMUSG00000033943	Mga	1983	1969	0.0102216	-0.459121	-10.0694	7.54158e-24	2.07556e-22
ENSMUSG00000050556	Kcnb1	919	1043	-0.182602	-0.651945	-10.0644	7.93495e-24	2.18097e-22
ENSMUSG00000043535	Setx	2631	2511	0.0673492	-0.401994	-10.0554	8.69403e-24	2.38648e-22
ENSMUSG00000048732	Klhl11	508	660	-0.377638	-0.846981	-10.0554	8.69501e-24	2.38363e-22
ENSMUSG00000020262	Adarb1	4741	4229	0.164875	-0.304468	-10.0525	8.96047e-24	2.45321e-22
ENSMUSG00000017376	Nlk	2436	2345	0.0549262	-0.414417	-9.9961	1.5852e-23	4.28965e-22
ENSMUSG00000074785	Plxnc1	1609	1646	-0.0328	-0.502143	-9.99439	1.61272e-23	4.35848e-22
ENSMUSG00000074968	Ano3	3095	2884	0.101868	-0.367475	-9.91024	3.75757e-23	9.988e-22
ENSMUSG00000001985	Grik3	1473	1523	-0.0481585	-0.517502	-9.88141	5.0123e-23	1.32062e-21
ENSMUSG00000063317	Usp31	3162	2936	0.106985	-0.362358	-9.8687	5.6899e-23	1.49166e-21
ENSMUSG00000030306	Tmtc1	1864	1855	0.00698267	-0.46236	-9.83699	7.80092e-23	2.0324e-21
ENSMUSG00000030554	Synm	1760	1766	-0.00490991	-0.474253	-9.8247	8.81341e-23	2.28485e-21
ENSMUSG00000028246	Faxc	793	918	-0.211173	-0.680516	-9.80719	1.04853e-22	2.70492e-21
ENSMUSG00000020300	Cpeb4	4957	4380	0.178536	-0.290807	-9.7945	1.18883e-22	3.06311e-21
ENSMUSG00000040724	Kcna2	968	1075	-0.151258	-0.620601	-9.77938	1.38054e-22	3.54399e-21
ENSMUSG00000023169	Slc38a1	5440	4762	0.192039	-0.277304	-9.76138	1.64901e-22	4.2126e-21
ENSMUSG00000025949	Pikfyve	854	971	-0.185235	-0.654578	-9.74559	1.92657e-22	4.90376e-21
ENSMUSG00000074006	Omp	118	6	4.29768	3.82834	9.74292	1.97778e-22	5.02802e-21
ENSMUSG00000038095	Sbno1	5382	4713	0.191497	-0.277846	-9.72909	2.26601e-22	5.71923e-21
ENSMUSG00000070498	Tmem132b	4941	4359	0.180806	-0.288537	-9.69855	3.05815e-22	7.66324e-21
ENSMUSG00000047747	Rnf150	2493	2373	0.0711708	-0.398172	-9.68868	3.36869e-22	8.42133e-21
ENSMUSG00000056476	Med12l	679	807	-0.249157	-0.7185	-9.6447	5.17625e-22	1.2894e-20
ENSMUSG00000051243	Islr2	3840	2156	0.832749	0.363406	9.61787	6.72081e-22	1.66231e-20
ENSMUSG00000009216	Fam163b	4281	2439	0.811658	0.342315	9.60085	7.929e-22	1.95195e-20
ENSMUSG00000041997	Tlk1	2348	2245	0.064717	-0.404626	-9.56577	1.11371e-21	2.72572e-20
ENSMUSG00000058897	Col25a1	2074	2015	0.0416361	-0.427707	-9.5412	1.41193e-21	3.43162e-20
ENSMUSG00000031314	Taf1	2349	2242	0.0672604	-0.402083	-9.50347	2.03005e-21	4.88864e-20
ENSMUSG00000024172	St6gal2	712	831	-0.222971	-0.692314	-9.47327	2.71225e-21	6.47211e-20
ENSMUSG00000019947	Arid5b	270	404	-0.581396	-1.05074	-9.42115	4.46154e-21	1.05031e-19
ENSMUSG00000022141	Nipbl	1700	1693	0.00595277	-0.46339	-9.41687	4.64752e-21	1.09287e-19
ENSMUSG00000019841	Rev3l	1535	1552	-0.0158899	-0.485233	-9.40551	5.17801e-21	1.21489e-19
ENSMUSG00000025321	Itgb8	2376	2258	0.0734894	-0.395854	-9.39972	5.47093e-21	1.28219e-19
ENSMUSG00000040209	Zfp704	2666	2496	0.0950588	-0.374284	-9.37923	6.64567e-21	1.55231e-19
ENSMUSG00000037541	Shank2	5240	4563	0.199584	-0.269759	-9.30738	1.31021e-20	3.00689e-19
ENSMUSG00000039652	Cpeb3	2025	1958	0.0485411	-0.420802	-9.26451	1.95981e-20	4.44429e-19
ENSMUSG00000032009	Sesn3	304	434	-0.513624	-0.982967	-9.24279	2.40159e-20	5.41687e-19
ENSMUSG00000027009	Itga4	630	747	-0.245756	-0.715099	-9.24075	2.44768e-20	5.51491e-19
ENSMUSG00000045903	Npas4	327	457	-0.482904	-0.952247	-9.23717	2.53107e-20	5.69668e-19
ENSMUSG00000037876	Jmjd1c	2608	2439	0.0966541	-0.372689	-9.23454	2.59391e-20	5.83186e-19
ENSMUSG00000021466	Ptch1	496	621	-0.324253	-0.793596	-9.22396	2.86317e-20	6.42348e-19
ENSMUSG00000022377	Asap1	2805	2598	0.110599	-0.358744	-9.1964	3.70158e-20	8.2603e-19
ENSMUSG00000041417	Pik3r1	3569	3218	0.149356	-0.319987	-9.19097	3.89302e-20	8.67829e-19
ENSMUSG00000066036	Ubr4	5195	4516	0.202078	-0.267265	-9.17767	4.40501e-20	9.7781e-19
ENSMUSG00000037386	Rims2	1225	1274	-0.0565835	-0.525927	-9.17131	4.67318e-20	1.03624e-18
ENSMUSG00000031540	Kat6a	2021	1948	0.0530756	-0.416267	-9.14843	5.77696e-20	1.27695e-18
ENSMUSG00000051726	Kcnf1	2318	2194	0.079317	-0.390026	-9.13836	6.34076e-20	1.39424e-18
ENSMUSG00000036800	Fam135b	318	445	-0.484779	-0.954122	-9.13007	6.8458e-20	1.50214e-18
ENSMUSG00000038679	Trps1	1229	1275	-0.0530123	-0.522355	-9.11825	7.63493e-20	1.66659e-18
ENSMUSG00000021188	Trip11	1550	1550	0	-0.469343	-9.11671	7.74389e-20	1.68862e-18
ENSMUSG00000033624	Pdpr	580	696	-0.263034	-0.732377	-9.10793	8.39712e-20	1.82727e-18
ENSMUSG00000044791	Setd2	2086	1997	0.0629048	-0.406438	-9.05948	1.31076e-19	2.83176e-18
ENSMUSG00000030016	Zfp638	3212	2918	0.138492	-0.330851	-9.03214	1.68345e-19	3.61461e-18
ENSMUSG00000068284	Usf3	2059	1971	0.0630161	-0.406327	-8.99802	2.29834e-19	4.91474e-18
ENSMUSG00000060534	Dcc	210	330	-0.652077	-1.12142	-8.97685	2.78625e-19	5.93393e-18
ENSMUSG00000047193	Dync2h1	1062	1123	-0.0805742	-0.549917	-8.96607	3.07292e-19	6.518e-18
ENSMUSG00000019852	Arfgef3	1545	1538	0.00655133	-0.462792	-8.96476	3.10958e-19	6.58911e-18
ENSMUSG00000086605	NA	1074	1133	-0.0771539	-0.546497	-8.95519	3.39143e-19	7.16465e-18
ENSMUSG00000039988	Ankrd13c	1933	1863	0.053214	-0.416129	-8.94383	3.75897e-19	7.88557e-18
ENSMUSG00000002489	Tiam1	3797	3383	0.166557	-0.302786	-8.94373	3.76258e-19	7.88527e-18
ENSMUSG00000070565	Rasal2	3541	3177	0.156492	-0.312851	-8.93962	3.90524e-19	8.17608e-18
ENSMUSG00000019820	Utrn	1455	1460	-0.00494922	-0.474292	-8.9337	4.12001e-19	8.61714e-18
ENSMUSG00000055013	Agap1	4114	3635	0.178586	-0.290757	-8.92115	4.61485e-19	9.59478e-18
ENSMUSG00000035566	Pcdh17	3330	3003	0.149118	-0.320225	-8.88483	6.40162e-19	1.32311e-17
ENSMUSG00000036792	Mbd5	1602	1582	0.0181245	-0.451218	-8.88252	6.53601e-19	1.34955e-17
ENSMUSG00000075376	Rc3h2	3625	3240	0.161987	-0.307356	-8.8777	6.82574e-19	1.40661e-17
ENSMUSG00000090546	Cdr1	1402	1411	-0.00923164	-0.478575	-8.85522	8.35187e-19	1.7077e-17
ENSMUSG00000034731	Dgkh	280	399	-0.510962	-0.980305	-8.84234	9.37383e-19	1.90737e-17
ENSMUSG00000042589	Cux2	1001	1064	-0.0880562	-0.557399	-8.83463	1.00429e-18	2.03956e-17
ENSMUSG00000047888	Tnrc6b	3824	3396	0.171246	-0.298097	-8.82929	1.05339e-18	2.13722e-17
ENSMUSG00000037533	Rapgef6	1450	1448	0.0019913	-0.467352	-8.77727	1.67498e-18	3.3498e-17
ENSMUSG00000047414	Flrt2	1903	1828	0.0580095	-0.411334	-8.7646	1.8744e-18	3.73794e-17
ENSMUSG00000042272	Sestd1	1996	1903	0.0688362	-0.400507	-8.72358	2.69545e-18	5.33475e-17
ENSMUSG00000056608	Chd9	1663	1625	0.0333485	-0.435995	-8.72168	2.74105e-18	5.41989e-17
ENSMUSG00000022788	Fgd4	2081	1973	0.076886	-0.392457	-8.7162	2.87687e-18	5.6618e-17
ENSMUSG00000029878	Dbpht2	1342	1353	-0.0117772	-0.48112	-8.71358	2.94425e-18	5.78356e-17
ENSMUSG00000051331	Cacna1c	1505	1491	0.0134832	-0.45586	-8.70495	3.17708e-18	6.21765e-17
ENSMUSG00000033910	Gucy1a3	1132	1172	-0.0500986	-0.519442	-8.6978	3.38386e-18	6.60388e-17
ENSMUSG00000021301	Hecw1	2149	2028	0.0836078	-0.385735	-8.69563	3.44898e-18	6.71225e-17
ENSMUSG00000053877	Srcap	548	652	-0.250696	-0.720039	-8.68537	3.77526e-18	7.34043e-17
ENSMUSG00000054843	Atrnl1	2896	2637	0.135164	-0.334179	-8.66757	4.41455e-18	8.55967e-17
ENSMUSG00000042390	Gatad2b	460	569	-0.306795	-0.776138	-8.66125	4.66606e-18	9.03066e-17
ENSMUSG00000049658	Bdp1	1048	1097	-0.0659248	-0.535268	-8.64752	5.26306e-18	1.01487e-16
ENSMUSG00000028796	Phc2	2980	1664	0.840657	0.371314	8.64511	5.37536e-18	1.03462e-16
ENSMUSG00000058690	Ccser2	3604	3206	0.168825	-0.300518	-8.64478	5.39114e-18	1.03671e-16
ENSMUSG00000036273	Lrrk2	813	890	-0.13055	-0.599893	-8.63219	6.01905e-18	1.15218e-16
ENSMUSG00000087370	Tmem170b	2829	2580	0.132921	-0.336422	-8.62756	6.26764e-18	1.19867e-16
ENSMUSG00000063663	Brwd3	547	648	-0.244453	-0.713796	-8.5929	8.48026e-18	1.6101e-16
ENSMUSG00000038143	Stox2	4177	3659	0.191018	-0.278325	-8.58635	8.97751e-18	1.70143e-16
ENSMUSG00000064302	Clasp1	2499	2306	0.115958	-0.353385	-8.54264	1.31187e-17	2.46845e-16
ENSMUSG00000041710	Trpc5	295	406	-0.460765	-0.930108	-8.53677	1.38029e-17	2.59255e-16
ENSMUSG00000047495	Dlgap2	1194	1217	-0.0275263	-0.496869	-8.51129	1.72009e-17	3.2164e-16
ENSMUSG00000024073	Birc6	4152	3633	0.192645	-0.276698	-8.50816	1.76715e-17	3.29852e-16
ENSMUSG00000024472	Dcp2	2478	2286	0.116351	-0.352992	-8.49665	1.95146e-17	3.62322e-16
ENSMUSG00000038349	Plcl1	688	773	-0.16806	-0.637403	-8.49243	2.02361e-17	3.75056e-16
ENSMUSG00000045095	Magi1	1884	1796	0.0690116	-0.400331	-8.47131	2.42649e-17	4.48144e-16
ENSMUSG00000046449	C77370	2029	1916	0.0826713	-0.386672	-8.47124	2.428e-17	4.48028e-16
ENSMUSG00000034997	Htr2a	125	226	-0.854395	-1.32374	-8.46698	2.51843e-17	4.63899e-16
ENSMUSG00000021709	Erbin	3428	3050	0.168558	-0.300785	-8.4389	3.20337e-17	5.8749e-16
ENSMUSG00000030201	Lrp6	1876	1787	0.0701202	-0.399223	-8.42828	3.50796e-17	6.41669e-16
ENSMUSG00000036712	Cyld	3976	3486	0.189745	-0.279598	-8.41734	3.85113e-17	7.01995e-16
ENSMUSG00000048078	Tenm4	4267	3716	0.199472	-0.269871	-8.40246	4.37237e-17	7.94938e-16
ENSMUSG00000022197	Pdzd2	1651	1598	0.0470727	-0.42227	-8.39661	4.59551e-17	8.32623e-16
ENSMUSG00000059921	Unc5c	1777	1701	0.0630605	-0.406282	-8.35813	6.37176e-17	1.14359e-15
ENSMUSG00000064065	Ipcef1	822	887	-0.109796	-0.579139	-8.34946	6.85763e-17	1.22765e-15
ENSMUSG00000048264	Dip2c	3109	2787	0.157738	-0.311605	-8.34135	7.34444e-17	1.31368e-15
ENSMUSG00000069833	Ahnak	1391	1376	0.0156419	-0.453701	-8.32601	8.36126e-17	1.48921e-15
ENSMUSG00000027210	Meis2	1598	1550	0.0439992	-0.425344	-8.32529	8.41222e-17	1.49702e-15
ENSMUSG00000021366	Hivep1	1170	1187	-0.0208114	-0.490154	-8.30178	1.02561e-16	1.82053e-15
ENSMUSG00000036698	Ago2	2492	2284	0.125741	-0.343602	-8.28046	1.22704e-16	2.1689e-15
ENSMUSG00000030213	Atf7ip	1025	1061	-0.0498007	-0.519144	-8.27134	1.32465e-16	2.33163e-15
ENSMUSG00000033295	Ptprf	1979	1862	0.0879185	-0.381424	-8.24517	1.64926e-16	2.89088e-15
ENSMUSG00000035248	Zcchc6	1309	1302	0.00773565	-0.461607	-8.22888	1.88977e-16	3.30143e-15
ENSMUSG00000034973	Dopey1	1158	1173	-0.0185678	-0.487911	-8.2181	2.0676e-16	3.60311e-15
ENSMUSG00000033799	Fam208b	1014	1049	-0.048957	-0.5183	-8.21226	2.17061e-16	3.77323e-15
ENSMUSG00000070733	Fryl	2192	2035	0.107219	-0.362124	-8.21097	2.19402e-16	3.81078e-15
ENSMUSG00000027652	Ralgapb	4221	3664	0.204165	-0.265178	-8.20501	2.30572e-16	4.00147e-15
ENSMUSG00000040896	Kcnd3	2922	2626	0.154089	-0.315254	-8.18644	2.69074e-16	4.6428e-15
ENSMUSG00000040423	Rc3h1	1999	1875	0.0923879	-0.376955	-8.18329	2.76196e-16	4.76177e-15
ENSMUSG00000024241	Sos1	1865	1764	0.0803251	-0.389018	-8.17425	2.97713e-16	5.10758e-15
ENSMUSG00000049881	2810025M15Rik	626	255	1.29567	0.826322	8.14895	3.67095e-16	6.26209e-15
ENSMUSG00000021699	Pde4d	861	913	-0.0846016	-0.553945	-8.13789	4.02217e-16	6.84454e-15
ENSMUSG00000090100	Ttbk2	2774	2501	0.149463	-0.31988	-8.09995	5.49811e-16	9.28093e-15
ENSMUSG00000063430	Wscd2	2364	1303	0.859393	0.39005	8.06216	7.49552e-16	1.25317e-14
ENSMUSG00000074305	Peak1	2014	1879	0.100099	-0.369244	-8.03518	9.34454e-16	1.55488e-14
ENSMUSG00000021690	Jmy	1791	1693	0.0811834	-0.38816	-7.99157	1.33235e-15	2.19953e-14
ENSMUSG00000042680	Garem	1072	1089	-0.022699	-0.492042	-7.9797	1.46692e-15	2.41221e-14
ENSMUSG00000021870	Slmap	3209	2842	0.175217	-0.294126	-7.97488	1.52526e-15	2.50618e-14
ENSMUSG00000040943	Tet2	1262	1250	0.0137838	-0.455559	-7.96557	1.64461e-15	2.69595e-14
ENSMUSG00000027200	Sema6d	2265	2079	0.123621	-0.345722	-7.94591	1.92764e-15	3.15008e-14
ENSMUSG00000028456	Unc13b	1851	1740	0.0892176	-0.380125	-7.9451	1.94028e-15	3.16826e-14
ENSMUSG00000038538	Ubn2	2710	2439	0.152003	-0.31734	-7.93888	2.04009e-15	3.32608e-14
ENSMUSG00000040003	Magi2	2854	2554	0.160227	-0.309116	-7.92466	2.28763e-15	3.71811e-14
ENSMUSG00000020716	Nf1	3601	3148	0.193962	-0.275381	-7.88395	3.17201e-15	5.10024e-14
ENSMUSG00000039419	Cntnap2	2996	2665	0.168902	-0.300441	-7.87971	3.28145e-15	5.26814e-14
ENSMUSG00000052372	Il1rapl1	410	498	-0.280522	-0.749865	-7.8643	3.71159e-15	5.94052e-14
ENSMUSG00000040929	Rfx3	3830	3325	0.20399	-0.265353	-7.82111	5.23603e-15	8.27947e-14
ENSMUSG00000048304	Slitrk3	1942	1807	0.103947	-0.365396	-7.8028	6.05495e-15	9.53848e-14
ENSMUSG00000058006	Mdn1	1651	1567	0.0753349	-0.394008	-7.79635	6.37216e-15	9.9783e-14
ENSMUSG00000048874	Phf3	2485	2247	0.145246	-0.324097	-7.77313	7.65727e-15	1.19373e-13
ENSMUSG00000027577	Chrna4	644	708	-0.136689	-0.606032	-7.76964	7.87119e-15	1.22526e-13
ENSMUSG00000038331	Satb2	523	599	-0.195745	-0.665088	-7.76311	8.28686e-15	1.2852e-13
ENSMUSG00000018076	Med13l	3141	2773	0.179776	-0.289567	-7.76149	8.39352e-15	1.30078e-13
ENSMUSG00000073664	Nbeal1	762	810	-0.0881309	-0.557474	-7.70923	1.2658e-14	1.94873e-13
ENSMUSG00000035623	Rsf1	2033	1876	0.11595	-0.353393	-7.70522	1.3062e-14	2.00797e-13
ENSMUSG00000026141	Col19a1	349	436	-0.321101	-0.790444	-7.70234	1.33598e-14	2.05075e-13
ENSMUSG00000024548	Setbp1	1342	1305	0.0403349	-0.429008	-7.69993	1.36144e-14	2.0883e-13
ENSMUSG00000029335	Bmp3	71	149	-1.06942	-1.53876	-7.69936	1.36749e-14	2.09452e-13
ENSMUSG00000039801	2410089E03Rik	1873	1744	0.102951	-0.366392	-7.68513	1.52844e-14	2.33254e-13
ENSMUSG00000037857	Nufip2	1403	1354	0.0512873	-0.418056	-7.65745	1.89666e-14	2.86945e-13
ENSMUSG00000022521	Crebbp	1371	1327	0.0470602	-0.422283	-7.65175	1.98256e-14	2.99294e-13
ENSMUSG00000028565	Nfia	4280	2567	0.737528	0.268184	7.61809	2.57462e-14	3.85074e-13
ENSMUSG00000074925	Ptar1	49	120	-1.29218	-1.76152	-7.61034	2.73377e-14	4.08006e-13
ENSMUSG00000041245	Wnk3	925	947	-0.0339111	-0.503254	-7.59605	3.05311e-14	4.54053e-13
ENSMUSG00000090112	Shprh	1824	1699	0.10242	-0.366923	-7.59562	3.06325e-14	4.55238e-13
ENSMUSG00000062949	Atp11c	720	769	-0.0949867	-0.56433	-7.59493	3.07962e-14	4.56702e-13
ENSMUSG00000026748	Plxdc2	1097	1093	0.00527012	-0.464073	-7.57655	3.54863e-14	5.24403e-13
ENSMUSG00000033960	9430020K01Rik	3412	2974	0.198213	-0.27113	-7.55021	4.34556e-14	6.37683e-13
ENSMUSG00000057378	Ryr3	2168	1977	0.133052	-0.336291	-7.54949	4.36962e-14	6.40319e-13
ENSMUSG00000021838	Samd4	633	690	-0.124391	-0.593734	-7.53062	5.05016e-14	7.36446e-13
ENSMUSG00000044647	Csrnp3	2938	2595	0.1791	-0.290243	-7.52489	5.2765e-14	7.68919e-13
ENSMUSG00000014164	Klhl3	664	717	-0.11079	-0.580133	-7.51839	5.5454e-14	8.07544e-13
ENSMUSG00000085133	B930095G15Rik	1071	1067	0.0053983	-0.463945	-7.48399	7.20999e-14	1.04272e-12
ENSMUSG00000030313	Dennd5b	2939	2593	0.180703	-0.28864	-7.48252	7.29129e-14	1.05375e-12
ENSMUSG00000042197	Zfp451	2200	1999	0.138225	-0.331118	-7.48131	7.3586e-14	1.06275e-12
ENSMUSG00000027737	Slc7a11	1649	1549	0.0902543	-0.379089	-7.47724	7.59004e-14	1.09391e-12
ENSMUSG00000090053	Palm2	197	281	-0.512375	-0.981718	-7.42937	1.09116e-13	1.55344e-12
ENSMUSG00000000276	Dgke	2757	2444	0.173855	-0.295488	-7.42787	1.10364e-13	1.56909e-12
ENSMUSG00000039830	Olig2	1100	1088	0.015825	-0.453518	-7.4008	1.35368e-13	1.91549e-12
ENSMUSG00000070327	Rnf213	453	524	-0.210056	-0.679399	-7.39872	1.37508e-13	1.94447e-12
ENSMUSG00000028514	Usp24	2961	2605	0.184801	-0.284542	-7.39859	1.37642e-13	1.94506e-12
ENSMUSG00000039701	Usp53	455	525	-0.206451	-0.675794	-7.37108	1.69251e-13	2.38051e-12
ENSMUSG00000027087	Itgav	2161	1961	0.14011	-0.329233	-7.37009	1.70513e-13	2.39666e-12
ENSMUSG00000074746	Pdzd8	2321	2089	0.151934	-0.317409	-7.34868	2.00173e-13	2.80043e-12
ENSMUSG00000056755	Grm7	1659	1550	0.0980457	-0.371297	-7.33582	2.20366e-13	3.07065e-12
ENSMUSG00000027520	Zdbf2	1030	1026	0.00561361	-0.463729	-7.33566	2.20639e-13	3.07241e-12
ENSMUSG00000039579	Grin3a	1551	1461	0.0862425	-0.383101	-7.33348	2.24259e-13	3.12075e-12
ENSMUSG00000039967	Zfp292	1373	1313	0.0644647	-0.404878	-7.31962	2.48667e-13	3.45354e-12
ENSMUSG00000020477	Mrps24	1185	601	0.97945	0.510107	7.31116	2.64842e-13	3.66606e-12
ENSMUSG00000033902	Mapkbp1	1594	1495	0.0925061	-0.376837	-7.30496	2.77355e-13	3.83169e-12
ENSMUSG00000039840	Epg5	1398	1333	0.0686876	-0.400655	-7.30358	2.80203e-13	3.8685e-12
ENSMUSG00000041592	Sdk2	584	638	-0.127588	-0.596931	-7.27625	3.43225e-13	4.70149e-12
ENSMUSG00000070047	Fat1	1259	1215	0.051322	-0.418021	-7.25318	4.07105e-13	5.54037e-12
ENSMUSG00000046743	Fat4	762	793	-0.0575299	-0.526873	-7.24752	4.24483e-13	5.76567e-12
ENSMUSG00000028613	Lrp8	2204	1988	0.148806	-0.320537	-7.23553	4.63706e-13	6.27408e-12
ENSMUSG00000045215	Asxl3	334	409	-0.292253	-0.761596	-7.22379	5.05572e-13	6.83173e-12
ENSMUSG00000032064	Dixdc1	3026	2644	0.19469	-0.274653	-7.20707	5.71696e-13	7.69061e-12
ENSMUSG00000022750	Klhl22	3349	1982	0.756773	0.28743	7.19825	6.09905e-13	8.18887e-12
ENSMUSG00000052812	Atad2b	241	319	-0.404523	-0.873866	-7.17909	7.01755e-13	9.36818e-12
ENSMUSG00000042807	Hecw2	1033	1021	0.0168574	-0.452486	-7.15426	8.41283e-13	1.11952e-11
ENSMUSG00000021767	Kat6b	1737	1604	0.114924	-0.354419	-7.14416	9.05457e-13	1.20036e-11
ENSMUSG00000032087	Dscaml1	2067	1872	0.142958	-0.326385	-7.14212	9.19052e-13	1.21761e-11
ENSMUSG00000063887	Nlgn1	2396	2136	0.165716	-0.303627	-7.12524	1.03903e-12	1.37223e-11
ENSMUSG00000025958	Creb1	1978	1798	0.137649	-0.331694	-7.10682	1.18744e-12	1.55942e-11
ENSMUSG00000059742	Kcnh7	1783	1639	0.121491	-0.347852	-7.09595	1.28468e-12	1.68081e-11
ENSMUSG00000023868	Pde10a	2095	1890	0.148564	-0.320779	-7.05997	1.66544e-12	2.16013e-11
ENSMUSG00000044164	Rnf182	1759	966	0.86466	0.395317	7.04185	1.89703e-12	2.44541e-11
ENSMUSG00000034462	Pkd2	1863	1700	0.132093	-0.33725	-7.01942	2.22793e-12	2.86142e-11
ENSMUSG00000034218	Atm	458	517	-0.174817	-0.64416	-7.01063	2.37256e-12	3.0416e-11
ENSMUSG00000041852	Tcf20	3073	2668	0.203889	-0.265454	-7.00838	2.41088e-12	3.08508e-11
ENSMUSG00000033671	Cep350	1470	1378	0.0932403	-0.376103	-7.0005	2.55047e-12	3.26171e-11
ENSMUSG00000027971	Ndst4	319	389	-0.286214	-0.755557	-6.99641	2.62601e-12	3.34812e-11
ENSMUSG00000042688	Mapk6	1272	1214	0.0673302	-0.402013	-6.99191	2.71163e-12	3.45519e-11
ENSMUSG00000034209	Rasl10a	1003	501	1.00144	0.532096	6.98957	2.75727e-12	3.50697e-11
ENSMUSG00000038602	Slc35f1	1816	1660	0.129581	-0.339762	-6.98496	2.84928e-12	3.61523e-11
ENSMUSG00000040022	Rab11fip2	2587	2280	0.182246	-0.287097	-6.98071	2.93693e-12	3.7197e-11
ENSMUSG00000000223	Drp2	2047	1846	0.149109	-0.320234	-6.96611	3.25825e-12	4.10931e-11
ENSMUSG00000041977	Arhgef11	1961	1775	0.143771	-0.325573	-6.93827	3.9694e-12	4.96447e-11
ENSMUSG00000036155	Mgat5	879	880	-0.00164036	-0.470983	-6.89129	5.52887e-12	6.83348e-11
ENSMUSG00000024924	Vldlr	2759	2409	0.195711	-0.273632	-6.85494	7.13442e-12	8.76115e-11
ENSMUSG00000029361	Nos1	2478	2184	0.182203	-0.28714	-6.83312	8.30846e-12	1.01377e-10
ENSMUSG00000041297	Cdk13	1688	1548	0.124909	-0.344434	-6.83241	8.35009e-12	1.01826e-10
ENSMUSG00000041415	Dicer1	2008	1807	0.152163	-0.31718	-6.83001	8.49103e-12	1.03424e-10
ENSMUSG00000022311	Csmd3	896	892	0.00645502	-0.462888	-6.82844	8.58448e-12	1.04502e-10
ENSMUSG00000045287	Rtn4rl1	2903	1712	0.761862	0.292519	6.81441	9.46488e-12	1.14886e-10
ENSMUSG00000029167	Ppargc1a	1858	1685	0.141002	-0.328341	-6.81428	9.47343e-12	1.14924e-10
ENSMUSG00000049606	Zfp644	2136	1909	0.162095	-0.307248	-6.81204	9.6227e-12	1.16532e-10
ENSMUSG00000028004	Npy2r	2166	1236	0.809354	0.340011	6.78571	1.15515e-11	1.3877e-10
ENSMUSG00000026987	Baz2b	1170	1119	0.0642985	-0.405045	-6.75983	1.38154e-11	1.65211e-10
ENSMUSG00000021448	Shc3	521	565	-0.116967	-0.586311	-6.73789	1.60705e-11	1.91198e-10
ENSMUSG00000059146	Ntrk3	2899	1714	0.758188	0.288845	6.72848	1.71446e-11	2.03286e-10
ENSMUSG00000041540	Sox5	1041	1010	0.0436148	-0.425728	-6.72595	1.74451e-11	2.06616e-10
ENSMUSG00000028354	Fmn2	2181	1940	0.168933	-0.30041	-6.72224	1.78947e-11	2.11464e-10
ENSMUSG00000025019	Lcor	142	210	-0.564498	-1.03384	-6.70275	2.0454e-11	2.40354e-10
ENSMUSG00000048490	Nrip1	1578	1450	0.122044	-0.347299	-6.66429	2.65955e-11	3.09922e-10
ENSMUSG00000060206	Zfp462	1466	1358	0.110402	-0.358941	-6.65216	2.88815e-11	3.35259e-10
ENSMUSG00000025856	Pdgfa	1880	1059	0.82803	0.358687	6.64753	2.98058e-11	3.45415e-10
ENSMUSG00000026604	Ptpn14	562	598	-0.0895754	-0.558918	-6.63946	3.14839e-11	3.64058e-10
ENSMUSG00000001151	Pcnt	1282	1206	0.0881664	-0.381177	-6.63155	3.32186e-11	3.83063e-10
ENSMUSG00000036990	Otud4	2212	1958	0.175971	-0.293372	-6.6032	4.02372e-11	4.60207e-10
ENSMUSG00000032253	Phip	2341	2060	0.184481	-0.284862	-6.58626	4.51037e-11	5.12795e-10
ENSMUSG00000033499	Larp4b	2202	1948	0.176821	-0.292522	-6.5682	5.09279e-11	5.76515e-10
ENSMUSG00000048911	Rnf24	698	713	-0.030675	-0.500018	-6.55236	5.6635e-11	6.39741e-10
ENSMUSG00000032560	Dnajc13	1929	1727	0.159585	-0.309758	-6.52924	6.61045e-11	7.41918e-10
ENSMUSG00000055024	Ep300	2085	1851	0.171742	-0.297601	-6.50799	7.61634e-11	8.52535e-10
ENSMUSG00000040865	Ino80d	1412	1306	0.112585	-0.356758	-6.48632	8.79568e-11	9.79324e-10
ENSMUSG00000005580	Adcy9	1724	1558	0.146065	-0.323278	-6.45707	1.06749e-10	1.17918e-09
ENSMUSG00000047658	Gal3st3	2354	1373	0.777783	0.30844	6.45243	1.10071e-10	1.21396e-09
ENSMUSG00000044072	Eml6	942	915	0.0419553	-0.427388	-6.42492	1.31943e-10	1.44682e-09
ENSMUSG00000021779	Thrb	1390	1283	0.115564	-0.353779	-6.37857	1.78752e-10	1.93885e-09
ENSMUSG00000040761	Spen	1450	1331	0.123542	-0.345801	-6.35906	2.02988e-10	2.19154e-09
ENSMUSG00000035161	Ints6	578	603	-0.0610885	-0.530432	-6.35866	2.03522e-10	2.19618e-09
ENSMUSG00000034724	Cnot6l	2248	1972	0.188982	-0.280361	-6.34715	2.19341e-10	2.36445e-09
ENSMUSG00000056900	Usp13	981	944	0.0554663	-0.413877	-6.33445	2.38189e-10	2.56105e-09
ENSMUSG00000059857	Ntng1	967	932	0.0531859	-0.416157	-6.32624	2.51212e-10	2.69693e-09
ENSMUSG00000046404	Yod1	328	380	-0.212304	-0.681647	-6.31898	2.63299e-10	2.8238e-09
ENSMUSG00000050663	Trhde	1086	1029	0.0777811	-0.391562	-6.28116	3.36049e-10	3.57663e-09
ENSMUSG00000035357	Pdzrn3	433	473	-0.127473	-0.596816	-6.264	3.75224e-10	3.97946e-09
ENSMUSG00000045648	Vwc2l	386	431	-0.159087	-0.62843	-6.26176	3.80647e-10	4.0329e-09
ENSMUSG00000021275	Tecpr2	2431	2112	0.20294	-0.266403	-6.25671	3.93186e-10	4.15945e-09
ENSMUSG00000055884	Fancm	329	379	-0.20411	-0.673453	-6.24366	4.2744e-10	4.5082e-09
ENSMUSG00000032625	Thsd7a	1430	1309	0.12755	-0.341793	-6.23753	4.44533e-10	4.67907e-09
ENSMUSG00000029705	Cux1	1217	1135	0.100637	-0.368706	-6.23636	4.47868e-10	4.71182e-09
ENSMUSG00000037646	Vps13b	1757	1573	0.159596	-0.309747	-6.23111	4.63129e-10	4.86506e-09
ENSMUSG00000071369	Map3k5	948	912	0.0558532	-0.41349	-6.22075	4.94772e-10	5.18967e-09
ENSMUSG00000078185	Chml	29	75	-1.37084	-1.84018	-6.20007	5.64398e-10	5.88178e-09
ENSMUSG00000029090	Adgra3	702	704	-0.0041044	-0.473447	-6.19334	5.89023e-10	6.12928e-09
ENSMUSG00000003119	Cdk12	754	748	0.0115263	-0.457817	-6.18993	6.01893e-10	6.257e-09
ENSMUSG00000064125	Prr36	958	919	0.0599608	-0.409382	-6.18695	6.13388e-10	6.37019e-09
ENSMUSG00000022772	Senp5	922	889	0.0525833	-0.41676	-6.18687	6.13698e-10	6.37027e-09
ENSMUSG00000025078	Nhlrc2	287	339	-0.240235	-0.709578	-6.18291	6.29292e-10	6.51924e-09
ENSMUSG00000094614	NA	528	554	-0.069348	-0.538691	-6.18088	6.37455e-10	6.5973e-09
ENSMUSG00000060260	Pwwp2b	867	442	0.971986	0.502643	6.17014	6.82309e-10	7.03723e-09
ENSMUSG00000096382	NA	631	642	-0.0249333	-0.494276	-6.15228	7.63763e-10	7.83884e-09
ENSMUSG00000028176	Lrrc7	1135	1064	0.0931941	-0.376149	-6.15209	7.64676e-10	7.84438e-09
ENSMUSG00000026014	Raph1	285	336	-0.237499	-0.706842	-6.13467	8.53341e-10	8.70715e-09
ENSMUSG00000023805	Synj2	2232	1947	0.197084	-0.272259	-6.13314	8.61606e-10	8.78721e-09
ENSMUSG00000036306	Lzts1	622	633	-0.0252909	-0.494634	-6.11305	9.77473e-10	9.92072e-09
ENSMUSG00000037795	N4bp2	472	503	-0.0917715	-0.561115	-6.11087	9.90879e-10	1.00519e-08
ENSMUSG00000020694	Tlk2	1871	1657	0.175236	-0.294107	-6.08889	1.13697e-09	1.14675e-08
ENSMUSG00000035299	Mid1	551	256	1.10591	0.636565	6.08645	1.15439e-09	1.16375e-08
ENSMUSG00000035829	Ppp1r26	519	543	-0.0652177	-0.534561	-6.07664	1.22729e-09	1.23251e-08
ENSMUSG00000045318	Adra2c	872	448	0.960829	0.491486	6.06227	1.34213e-09	1.34463e-08
ENSMUSG00000040372	Gpr63	221	274	-0.31013	-0.779473	-6.03266	1.61281e-09	1.60738e-08
ENSMUSG00000035033	Tbr1	1818	1611	0.174396	-0.294947	-6.02005	1.74365e-09	1.73367e-08
ENSMUSG00000044465	Fam160a2	2122	1852	0.196341	-0.273002	-5.9972	2.00753e-09	1.98382e-08
ENSMUSG00000024483	Ankhd1	1879	1658	0.180521	-0.288822	-5.98676	2.14067e-09	2.10745e-08
ENSMUSG00000018363	Smurf2	1179	1093	0.10927	-0.360073	-5.98553	2.15686e-09	2.1214e-08
ENSMUSG00000034912	Mdga2	899	862	0.0606332	-0.40871	-5.98286	2.19254e-09	2.15246e-08
ENSMUSG00000026312	Cdh7	200	253	-0.339137	-0.80848	-5.98245	2.198e-09	2.15681e-08
ENSMUSG00000050069	Grem2	613	620	-0.0163811	-0.485724	-5.95015	2.67898e-09	2.61533e-08
ENSMUSG00000021217	Tshz3	597	606	-0.0215869	-0.49093	-5.94027	2.84552e-09	2.76891e-08
ENSMUSG00000028883	Sema3a	188	240	-0.352302	-0.821645	-5.90811	3.46056e-09	3.33494e-08
ENSMUSG00000032481	Smarcc1	1829	1612	0.182203	-0.28714	-5.87045	4.34624e-09	4.15605e-08
ENSMUSG00000020128	Vps54	1280	1170	0.129635	-0.339708	-5.86319	4.54058e-09	4.33595e-08
ENSMUSG00000028226	Mmp16	654	652	0.00441867	-0.464924	-5.86157	4.58509e-09	4.37646e-08
ENSMUSG00000041598	Cdc42ep4	1270	702	0.855286	0.385943	5.85107	4.88416e-09	4.65136e-08
ENSMUSG00000049577	Zfpm1	1042	559	0.898435	0.429092	5.84853	4.95942e-09	4.71448e-08
ENSMUSG00000038774	Ascc3	683	675	0.0169981	-0.452345	-5.81536	6.05043e-09	5.7e-08
ENSMUSG00000047466	8030462N17Rik	540	553	-0.0343201	-0.503663	-5.80891	6.28818e-09	5.91337e-08
ENSMUSG00000035164	Zc3h12c	328	367	-0.162084	-0.631427	-5.80272	6.52485e-09	6.12222e-08
ENSMUSG00000079045	Prox1os	161	49	1.71621	1.24686	5.79757	6.72835e-09	6.29628e-08
ENSMUSG00000045314	Sowahb	139	190	-0.450915	-0.920258	-5.78793	7.12589e-09	6.64461e-08
ENSMUSG00000034687	Fras1	550	560	-0.0259952	-0.495338	-5.75724	8.55012e-09	7.92339e-08
ENSMUSG00000044042	Fmn1	492	510	-0.0518389	-0.521182	-5.75503	8.66272e-09	8.02066e-08
ENSMUSG00000038916	Soga3	1975	1722	0.197768	-0.271576	-5.75407	8.71225e-09	8.06296e-08
ENSMUSG00000047959	Kcna3	71	119	-0.745071	-1.21441	-5.74433	9.22865e-09	8.52584e-08
ENSMUSG00000055725	Paqr3	232	278	-0.26096	-0.730303	-5.74194	9.35968e-09	8.63929e-08
ENSMUSG00000001300	Efnb2	1352	1222	0.145851	-0.323492	-5.7221	1.05213e-08	9.65631e-08
ENSMUSG00000056258	Kcnq3	509	523	-0.0391453	-0.508488	-5.6985	1.20869e-08	1.10642e-07
ENSMUSG00000051920	Rspo2	663	654	0.0197182	-0.449625	-5.69244	1.25236e-08	1.1439e-07
ENSMUSG00000055540	Epha6	949	892	0.0893644	-0.379979	-5.68649	1.29677e-08	1.18241e-07
ENSMUSG00000039488	Cntn5	106	155	-0.548204	-1.01755	-5.68376	1.31768e-08	1.20044e-07
ENSMUSG00000024558	Mapk4	1740	1531	0.184613	-0.28473	-5.67541	1.38361e-08	1.25613e-07
ENSMUSG00000034898	Filip1	467	486	-0.0575338	-0.526877	-5.67377	1.39692e-08	1.26712e-07
ENSMUSG00000055761	Nkain3	173	220	-0.346731	-0.816074	-5.62366	1.86953e-08	1.67699e-07
ENSMUSG00000040021	Lats1	1636	1445	0.179103	-0.29024	-5.61502	1.96536e-08	1.75844e-07
ENSMUSG00000020701	Tmem132e	257	298	-0.213544	-0.682887	-5.60478	2.08516e-08	1.86008e-07
ENSMUSG00000025255	Zfhx4	319	354	-0.150193	-0.619536	-5.60323	2.104e-08	1.87449e-07
ENSMUSG00000033964	Zbtb41	1107	1018	0.120918	-0.348425	-5.60095	2.13176e-08	1.89761e-07
ENSMUSG00000044068	Zrsr1	1305	1178	0.14771	-0.321633	-5.58765	2.30168e-08	2.04195e-07
ENSMUSG00000049252	Lrp1b	1583	1401	0.176204	-0.293139	-5.58129	2.38743e-08	2.11356e-07
ENSMUSG00000039879	Heca	907	853	0.0885568	-0.380786	-5.57182	2.52087e-08	2.22606e-07
ENSMUSG00000031558	Slit2	1386	1242	0.158262	-0.311081	-5.55936	2.70765e-08	2.38398e-07
ENSMUSG00000060487	Samd5	159	205	-0.366597	-0.83594	-5.5416	2.99727e-08	2.62358e-07
ENSMUSG00000078684	5830417I10Rik	1472	1310	0.168211	-0.301132	-5.53647	3.08634e-08	2.69817e-07
ENSMUSG00000072294	Klf12	89	135	-0.601082	-1.07043	-5.52915	3.21779e-08	2.80958e-07
ENSMUSG00000037138	Aff3	1775	1551	0.19462	-0.274723	-5.52115	3.36781e-08	2.92961e-07
ENSMUSG00000031732	Phlpp2	1443	1286	0.166181	-0.303162	-5.52055	3.37932e-08	2.9384e-07
ENSMUSG00000075254	Heg1	1018	942	0.111939	-0.357404	-5.51807	3.42739e-08	2.9765e-07
ENSMUSG00000022672	Prkdc	1127	1030	0.129843	-0.3395	-5.49805	3.84023e-08	3.30903e-07
ENSMUSG00000016763	Scube1	769	736	0.0632778	-0.406065	-5.49507	3.90564e-08	3.36263e-07
ENSMUSG00000035045	Zc3h12b	821	779	0.0757589	-0.393584	-5.49141	3.98728e-08	3.43151e-07
ENSMUSG00000026885	Ttll11	1295	731	0.825009	0.355666	5.47352	4.41186e-08	3.76604e-07
ENSMUSG00000015597	Zfp318	1664	1460	0.188687	-0.280656	-5.4668	4.58244e-08	3.90055e-07
ENSMUSG00000015968	Cacna1d	1393	1243	0.164369	-0.304974	-5.45819	4.81011e-08	4.08606e-07
ENSMUSG00000041695	Kcnj2	613	604	0.0213385	-0.448004	-5.45233	4.97153e-08	4.21466e-07
ENSMUSG00000005533	Igf1r	531	534	-0.00812788	-0.477471	-5.43601	5.44864e-08	4.60242e-07
ENSMUSG00000022342	Kcnv1	1518	1342	0.177787	-0.291556	-5.43449	5.49527e-08	4.63621e-07
ENSMUSG00000032334	Loxl1	202	73	1.46839	0.999044	5.43156	5.58633e-08	4.70547e-07
ENSMUSG00000034310	Tmem132d	235	274	-0.221515	-0.690858	-5.42958	5.64879e-08	4.75236e-07
ENSMUSG00000087259	2610035D17Rik	451	211	1.09588	0.626541	5.42922	5.6601e-08	4.75997e-07
ENSMUSG00000034480	Diaph2	762	727	0.0678356	-0.401507	-5.40433	6.50507e-08	5.41848e-07
ENSMUSG00000095375	NA	588	581	0.017278	-0.452065	-5.39218	6.9609e-08	5.77983e-07
ENSMUSG00000031647	Mfap3l	1727	1506	0.197546	-0.271797	-5.38525	7.23437e-08	5.98796e-07
ENSMUSG00000038518	Jarid2	1227	1106	0.149784	-0.319559	-5.38121	7.39848e-08	6.11416e-07
ENSMUSG00000063455	D630045J12Rik	1761	1532	0.200979	-0.268364	-5.36614	8.0439e-08	6.62408e-07
ENSMUSG00000000489	Pdgfb	1113	619	0.846442	0.377099	5.36017	8.31421e-08	6.8306e-07
ENSMUSG00000055980	Irs1	298	329	-0.142775	-0.612118	-5.34394	9.09494e-08	7.4371e-07
ENSMUSG00000071265	1700086L19Rik	342	368	-0.105709	-0.575052	-5.34379	9.10244e-08	7.44033e-07
ENSMUSG00000036469	2017-03-01	1285	1151	0.158881	-0.310462	-5.34175	9.20553e-08	7.51875e-07
ENSMUSG00000035246	Pcyt1b	1414	1254	0.173245	-0.296098	-5.33093	9.77114e-08	7.95596e-07
ENSMUSG00000045083	Lingo2	651	632	0.042733	-0.42661	-5.33066	9.78571e-08	7.96473e-07
ENSMUSG00000040565	Btaf1	1145	1037	0.142932	-0.326411	-5.31606	1.06038e-07	8.60393e-07
ENSMUSG00000022883	Robo1	1689	1472	0.198392	-0.270951	-5.30833	1.10635e-07	8.95266e-07
ENSMUSG00000047146	Tet1	463	472	-0.0277747	-0.497118	-5.30291	1.13973e-07	9.20862e-07
ENSMUSG00000021738	Atxn7	1208	1087	0.152269	-0.317074	-5.29559	1.18632e-07	9.54831e-07
ENSMUSG00000050709	NA	17	49	-1.52725	-1.99659	-5.29201	1.20977e-07	9.72212e-07
ENSMUSG00000030898	Cckbr	410	426	-0.0552295	-0.524573	-5.29088	1.21732e-07	9.77906e-07
ENSMUSG00000027335	Adra1d	1385	796	0.799046	0.329703	5.27098	1.35697e-07	1.08552e-06
ENSMUSG00000034584	Exph5	48	87	-0.857981	-1.32732	-5.26427	1.40747e-07	1.12421e-06
ENSMUSG00000053835	H2-T24	152	193	-0.34453	-0.813873	-5.25507	1.47968e-07	1.1783e-06
ENSMUSG00000038463	Olfml2b	1419	819	0.792939	0.323596	5.24202	1.5883e-07	1.26192e-06
ENSMUSG00000021375	Kif13a	959	883	0.119117	-0.350226	-5.24168	1.59125e-07	1.26379e-06
ENSMUSG00000034610	Zcchc11	1068	971	0.137368	-0.331975	-5.22674	1.72529e-07	1.36457e-06
ENSMUSG00000000305	Cdh4	474	479	-0.0151386	-0.484482	-5.21771	1.8115e-07	1.42738e-06
ENSMUSG00000063810	Alms1	191	229	-0.261775	-0.731118	-5.21647	1.82364e-07	1.43614e-06
ENSMUSG00000058152	Chsy3	152	192	-0.337035	-0.806378	-5.19992	1.99373e-07	1.56101e-06
ENSMUSG00000054178	Gm9938	117	158	-0.433416	-0.902759	-5.19343	2.06456e-07	1.61346e-06
ENSMUSG00000049739	Zfp646	628	608	0.0466932	-0.42265	-5.18348	2.17781e-07	1.69692e-06
ENSMUSG00000033618	Map3k13	552	544	0.0210616	-0.448281	-5.17738	2.25026e-07	1.75142e-06
ENSMUSG00000024542	Cep192	270	300	-0.152003	-0.621346	-5.17163	2.32059e-07	1.80415e-06
ENSMUSG00000027175	Tcp11l1	422	433	-0.037124	-0.506467	-5.16625	2.38843e-07	1.85346e-06
ENSMUSG00000069895	Atxn1l	1465	1287	0.186889	-0.282454	-5.16396	2.41776e-07	1.87484e-06
ENSMUSG00000025776	Crispld1	128	168	-0.392317	-0.86166	-5.14799	2.63293e-07	2.03044e-06
ENSMUSG00000053414	Hunk	1045	949	0.139023	-0.33032	-5.1429	2.70523e-07	2.08466e-06
ENSMUSG00000037210	Fam193a	855	794	0.106785	-0.362558	-5.13453	2.82857e-07	2.17412e-06
ENSMUSG00000004356	Utp20	838	780	0.103476	-0.365867	-5.13256	2.85823e-07	2.19291e-06
ENSMUSG00000024754	Tmem2	672	643	0.0636425	-0.405701	-5.13187	2.8687e-07	2.20014e-06
ENSMUSG00000063108	Zfp26	973	890	0.128634	-0.340709	-5.12786	2.93054e-07	2.24593e-06
ENSMUSG00000037674	Rfx7	1227	1095	0.164204	-0.305139	-5.12556	2.96661e-07	2.27191e-06
ENSMUSG00000072640	Lyrm9	1302	1155	0.172837	-0.296506	-5.12285	3.00946e-07	2.30389e-06
ENSMUSG00000051344	Plekhm3	1195	1069	0.160749	-0.308594	-5.11862	3.07775e-07	2.35445e-06
ENSMUSG00000089774	Slc5a3	1187	1062	0.160536	-0.308807	-5.10516	3.3051e-07	2.51828e-06
ENSMUSG00000033730	Egr3	793	742	0.0959017	-0.373441	-5.10291	3.3447e-07	2.54568e-06
ENSMUSG00000028630	Dyrk2	334	355	-0.0879709	-0.557314	-5.10231	3.35534e-07	2.55286e-06
ENSMUSG00000034075	Zdhhc5	1511	1320	0.194966	-0.274377	-5.08732	3.63166e-07	2.75312e-06
ENSMUSG00000043313	Pcdhb19	208	242	-0.218424	-0.687767	-5.08257	3.72371e-07	2.81984e-06
ENSMUSG00000004221	Ikbkg	1324	1170	0.178395	-0.290948	-5.06424	4.10035e-07	3.08614e-06
ENSMUSG00000042604	Kcna4	1136	1018	0.158225	-0.311118	-5.03367	4.81176e-07	3.59581e-06
ENSMUSG00000004637	Wwox	458	460	-0.00628626	-0.475629	-5.02746	4.97026e-07	3.71029e-06
ENSMUSG00000068966	Zbtb34	423	430	-0.023679	-0.493022	-5.02334	5.07815e-07	3.78679e-06
ENSMUSG00000049323	Smcr8	1242	1102	0.172541	-0.296802	-5.00866	5.48091e-07	4.06261e-06
ENSMUSG00000031099	Smarca1	1407	1232	0.19162	-0.277723	-4.97185	6.63162e-07	4.86234e-06
ENSMUSG00000000266	Mid2	803	745	0.10816	-0.361183	-4.95589	7.19981e-07	5.25509e-06
ENSMUSG00000038665	Dgki	627	599	0.0659094	-0.403434	-4.92743	8.33169e-07	6.03301e-06
ENSMUSG00000026354	Lct	1325	770	0.783062	0.313719	4.91921	8.68936e-07	6.28117e-06
ENSMUSG00000023852	Chd1	837	771	0.118497	-0.350846	-4.90612	9.2895e-07	6.69424e-06
ENSMUSG00000022641	Bbx	1001	904	0.147047	-0.322296	-4.90436	9.37303e-07	6.74286e-06
ENSMUSG00000003282	Plag1	68	104	-0.612977	-1.08232	-4.8968	9.74095e-07	6.99078e-06
ENSMUSG00000029333	NA	747	697	0.0999496	-0.369393	-4.89557	9.80204e-07	7.02741e-06
ENSMUSG00000075324	Fign	120	156	-0.378512	-0.847855	-4.89294	9.9343e-07	7.11253e-06
ENSMUSG00000050565	Tor1aip2	596	572	0.0592972	-0.410046	-4.88841	1.01652e-06	7.25313e-06
ENSMUSG00000051355	Commd1	971	544	0.835865	0.366522	4.87506	1.08775e-06	7.73766e-06
ENSMUSG00000001542	Ell2	919	836	0.136562	-0.332781	-4.86089	1.16857e-06	8.27336e-06
ENSMUSG00000038126	Mphosph9	938	851	0.140429	-0.328914	-4.85057	1.23106e-06	8.67777e-06
ENSMUSG00000054051	Ercc6	1061	950	0.159425	-0.309918	-4.84489	1.2668e-06	8.9177e-06
ENSMUSG00000036819	Jmjd4	880	803	0.132104	-0.337239	-4.82408	1.40649e-06	9.81878e-06
ENSMUSG00000071286	NA	478	471	0.0212836	-0.448059	-4.81528	1.4699e-06	1.02241e-05
ENSMUSG00000006362	Cbfa2t3	1104	631	0.807028	0.337685	4.81325	1.48495e-06	1.03185e-05
ENSMUSG00000023885	Thbs2	178	209	-0.231626	-0.700969	-4.803	1.56309e-06	1.08435e-05
ENSMUSG00000045875	Adra1a	131	165	-0.332899	-0.802242	-4.79917	1.59325e-06	1.10346e-05
ENSMUSG00000028358	Zfp618	189	219	-0.212545	-0.681888	-4.79857	1.59806e-06	1.10605e-05
ENSMUSG00000024211	Grm8	221	248	-0.166294	-0.635637	-4.79835	1.59974e-06	1.10685e-05
ENSMUSG00000053040	Aph1c	302	319	-0.0790079	-0.548351	-4.76629	1.87645e-06	1.2856e-05
ENSMUSG00000066571	4931406P16Rik	500	488	0.0350469	-0.434296	-4.7622	1.91494e-06	1.31069e-05
ENSMUSG00000031210	Gpr165	167	198	-0.245652	-0.714995	-4.75686	1.96625e-06	1.341e-05
ENSMUSG00000033713	Foxn3	452	447	0.0160479	-0.453295	-4.74151	2.12134e-06	1.44255e-05
ENSMUSG00000041688	Amot	890	808	0.13945	-0.329893	-4.73969	2.14042e-06	1.45459e-05
ENSMUSG00000020961	Ston2	146	178	-0.285909	-0.755252	-4.73104	2.2337e-06	1.51406e-05
ENSMUSG00000053465	Hs6st3	310	325	-0.0681715	-0.537515	-4.7247	2.30453e-06	1.56056e-05
ENSMUSG00000039477	Tnrc18	1195	1052	0.183876	-0.285467	-4.71608	2.40437e-06	1.62397e-05
ENSMUSG00000022376	Adcy8	710	660	0.105353	-0.36399	-4.69857	2.6199e-06	1.76049e-05
ENSMUSG00000016200	Syt14	115	148	-0.363963	-0.833306	-4.69587	2.65473e-06	1.78161e-05
ENSMUSG00000050141	Fam205c	106	139	-0.391021	-0.860364	-4.67664	2.91617e-06	1.94773e-05
ENSMUSG00000049946	BC030500	614	325	0.917799	0.448456	4.67635	2.92032e-06	1.94989e-05
ENSMUSG00000024622	Hmgxb3	950	854	0.153691	-0.315652	-4.67391	2.95516e-06	1.97126e-05
ENSMUSG00000051067	Lingo3	1469	873	0.750781	0.281438	4.67273	2.97227e-06	1.98205e-05
ENSMUSG00000042846	Lrrtm3	765	703	0.121935	-0.347408	-4.64162	3.45682e-06	2.28629e-05
ENSMUSG00000039106	Htr5a	353	360	-0.0283287	-0.497672	-4.63592	3.55361e-06	2.34588e-05
ENSMUSG00000070866	Zfp804a	678	631	0.103645	-0.365698	-4.61437	3.94289e-06	2.58901e-05
ENSMUSG00000039349	C130074G19Rik	410	408	0.00705476	-0.462288	-4.61262	3.97629e-06	2.60931e-05
ENSMUSG00000040875	Osbpl10	390	391	-0.00369448	-0.473037	-4.61189	3.99015e-06	2.61678e-05
ENSMUSG00000066647	Gm5113	447	439	0.0260539	-0.443289	-4.60314	4.16173e-06	2.7208e-05
ENSMUSG00000024085	Man2a1	687	638	0.106754	-0.362589	-4.60294	4.16578e-06	2.7226e-05
ENSMUSG00000069114	Zbtb10	332	341	-0.0385885	-0.507932	-4.59676	4.29122e-06	2.80023e-05
ENSMUSG00000024544	Ldlrad4	456	446	0.0319901	-0.437353	-4.58227	4.59951e-06	2.99025e-05
ENSMUSG00000023800	Tiam2	952	851	0.161802	-0.307541	-4.5522	5.3088e-06	3.41334e-05
ENSMUSG00000067833	NA	601	565	0.0891141	-0.380229	-4.52846	5.94146e-06	3.79917e-05
ENSMUSG00000033319	Fem1c	1074	946	0.183082	-0.286261	-4.48399	7.32616e-06	4.61988e-05
ENSMUSG00000029287	Tgfbr3	676	625	0.113167	-0.356176	-4.48019	7.45758e-06	4.69711e-05
ENSMUSG00000056153	Socs6	707	650	0.12127	-0.348073	-4.47125	7.77654e-06	4.87898e-05
ENSMUSG00000055866	Per2	980	870	0.171766	-0.297577	-4.46131	8.14594e-06	5.08643e-05
ENSMUSG00000040820	Hlcs	300	310	-0.0473057	-0.516649	-4.45132	8.53435e-06	5.31316e-05
ENSMUSG00000060716	Plekhh1	1136	994	0.192645	-0.276698	-4.45016	8.58069e-06	5.33884e-05
ENSMUSG00000024421	Lama3	113	142	-0.329568	-0.798911	-4.43621	9.15581e-06	5.66145e-05
ENSMUSG00000044674	Fzd1	343	346	-0.0125635	-0.481906	-4.41294	1.01974e-05	6.27779e-05
ENSMUSG00000074220	Zfp382	138	165	-0.257798	-0.727141	-4.40688	1.04871e-05	6.43917e-05
ENSMUSG00000078584	AU022252	1009	891	0.179429	-0.289914	-4.40443	1.06065e-05	6.50483e-05
ENSMUSG00000036611	Eepd1	544	288	0.917538	0.448195	4.39935	1.08577e-05	6.64146e-05
ENSMUSG00000047045	Tmem164	803	724	0.14941	-0.319933	-4.35861	1.30889e-05	7.91629e-05
ENSMUSG00000064325	Hhip	244	259	-0.086071	-0.555414	-4.34472	1.39454e-05	8.40287e-05
ENSMUSG00000029073	Cptp	637	348	0.872206	0.402863	4.31282	1.61186e-05	9.61851e-05
ENSMUSG00000095115	Itpripl2	264	275	-0.0588937	-0.528237	-4.27795	1.88626e-05	0.00011145
ENSMUSG00000026077	Npas2	970	855	0.18206	-0.287283	-4.27731	1.89161e-05	0.000111736
ENSMUSG00000031365	Zfp275	731	663	0.140863	-0.32848	-4.27605	1.90237e-05	0.000112307
ENSMUSG00000040420	Cdh18	281	289	-0.0404994	-0.509842	-4.24629	2.17339e-05	0.000127128
ENSMUSG00000025316	Banp	1063	623	0.770838	0.301495	4.24337	2.20184e-05	0.000128756
ENSMUSG00000020052	Ascl1	240	253	-0.076103	-0.545446	-4.22432	2.3966e-05	0.000139408
ENSMUSG00000040321	Zfp770	945	833	0.181998	-0.287345	-4.2228	2.41289e-05	0.000140277
ENSMUSG00000067028	Cntnap5b	364	359	0.0199546	-0.449388	-4.21545	2.49279e-05	0.000144523
ENSMUSG00000039987	Phtf2	472	449	0.0720714	-0.397272	-4.20541	2.60606e-05	0.000150757
ENSMUSG00000041702	Btbd7	329	329	0	-0.469343	-4.20012	2.66778e-05	0.000153987
ENSMUSG00000037990	Sh3rf3	663	605	0.132074	-0.337269	-4.18764	2.81871e-05	0.000161677
ENSMUSG00000056771	Gm10010	151	173	-0.196223	-0.665567	-4.17464	2.98458e-05	0.000170493
ENSMUSG00000048379	Socs4	760	683	0.154114	-0.315229	-4.17456	2.9856e-05	0.000170505
ENSMUSG00000028282	Casp8ap2	472	448	0.0752881	-0.394055	-4.16904	3.0589e-05	0.000174406
ENSMUSG00000047935	Gm5607	435	417	0.060968	-0.408375	-4.15805	3.20982e-05	0.000182615
ENSMUSG00000059708	Akap17b	797	712	0.162702	-0.306641	-4.15231	3.29129e-05	0.000186996
ENSMUSG00000030008	Pradc1	420	217	0.952694	0.483351	4.14346	3.42108e-05	0.000193689
ENSMUSG00000033149	Phldb2	298	301	-0.0144512	-0.483794	-4.13075	3.61578e-05	0.000204217
ENSMUSG00000028664	Ephb2	1052	620	0.762795	0.293452	4.11448	3.88055e-05	0.00021794
ENSMUSG00000001280	Sp1	962	842	0.192217	-0.277126	-4.10182	4.09909e-05	0.000228989
ENSMUSG00000051527	Usp29	293	296	-0.0146965	-0.48404	-4.0982	4.16371e-05	0.000232474
ENSMUSG00000085007	Gm11549	234	245	-0.0662732	-0.535616	-4.08904	4.33158e-05	0.000241014
ENSMUSG00000019846	Lama4	202	217	-0.10334	-0.572683	-4.08827	4.34611e-05	0.000241695
ENSMUSG00000036442	Thap11	1024	603	0.763986	0.294643	4.07499	4.60164e-05	0.000254691
ENSMUSG00000029049	Morn1	190	206	-0.116645	-0.585988	-4.06645	4.77337e-05	0.00026371
ENSMUSG00000022947	Cbr3	338	169	1	0.530657	4.0475	5.17671e-05	0.000284719
ENSMUSG00000036641	Ccdc148	553	511	0.113956	-0.355387	-4.04261	5.28585e-05	0.000290341
ENSMUSG00000035933	Cog5	663	600	0.144046	-0.325297	-4.03061	5.56318e-05	0.00030446
ENSMUSG00000003178	NA	340	334	0.0256866	-0.443656	-4.01815	5.86568e-05	0.000319765
ENSMUSG00000038894	Irs2	767	683	0.167341	-0.302002	-4.00857	6.10868e-05	0.000331892
ENSMUSG00000050244	Heatr1	895	785	0.189195	-0.280148	-4.00163	6.29064e-05	0.000340984
ENSMUSG00000037773	Pced1a	593	542	0.129739	-0.339604	-3.98943	6.62325e-05	0.000357353
ENSMUSG00000091387	Gcnt4	177	193	-0.124851	-0.594195	-3.9855	6.73371e-05	0.000362753
ENSMUSG00000037369	Kdm6a	986	856	0.203977	-0.265366	-3.96836	7.23703e-05	0.00038689
ENSMUSG00000023994	Nfya	508	472	0.106042	-0.363301	-3.96637	7.29771e-05	0.000389737
ENSMUSG00000061859	Inadl	230	239	-0.0553768	-0.52472	-3.96398	7.37111e-05	0.000392958
ENSMUSG00000056019	Zfp709	154	172	-0.159478	-0.628821	-3.95787	7.56217e-05	0.000402326
ENSMUSG00000039089	L3mbtl3	788	698	0.174969	-0.294374	-3.95523	7.64617e-05	0.000405869
ENSMUSG00000090498	NA	38	61	-0.68281	-1.15215	-3.9442	8.00653e-05	0.000423606
ENSMUSG00000074994	Qser1	730	651	0.165239	-0.304104	-3.93934	8.17047e-05	0.000431085
ENSMUSG00000054409	Tmem74	237	244	-0.0419941	-0.511337	-3.91214	9.14824e-05	0.00047704
ENSMUSG00000059203	Il1rapl2	72	95	-0.399931	-0.869274	-3.90024	9.60959e-05	0.000499361
ENSMUSG00000003228	Grk5	263	266	-0.0163634	-0.485706	-3.89723	9.73001e-05	0.000505369
ENSMUSG00000018166	Erbb3	706	630	0.164316	-0.305027	-3.88642	0.000101734	0.000526704
ENSMUSG00000000957	Mmp14	532	292	0.865458	0.396115	3.87988	0.000104508	0.0005404
ENSMUSG00000027568	Ntsr1	167	182	-0.12409	-0.593433	-3.86581	0.00011072	0.000569296
ENSMUSG00000035131	Brinp3	523	481	0.120774	-0.348569	-3.85145	0.000117419	0.000601091
ENSMUSG00000029009	Mthfr	1074	643	0.740103	0.27076	3.85093	0.00011767	0.000602233
ENSMUSG00000037112	Sik2	276	276	0	-0.469343	-3.84696	0.000119593	0.00061103
ENSMUSG00000035431	Sstr1	445	417	0.093758	-0.375585	-3.84597	0.000120076	0.000613197
ENSMUSG00000040164	Kcns1	491	267	0.878883	0.40954	3.84475	0.000120676	0.000615962
ENSMUSG00000055480	Zfp458	122	141	-0.208814	-0.678157	-3.83174	0.000127238	0.00064694
ENSMUSG00000039286	Fndc3b	599	542	0.144263	-0.32508	-3.82844	0.00012896	0.000655381
ENSMUSG00000033717	Adra2a	529	485	0.125283	-0.34406	-3.82039	0.00013324	0.000675169
ENSMUSG00000032014	Oaf	574	320	0.842979	0.373636	3.81626	0.000135491	0.000685584
ENSMUSG00000061578	Ksr2	81	102	-0.332575	-0.801918	-3.77201	0.000161938	0.000807346
ENSMUSG00000047606	Ankrd34c	36	57	-0.662965	-1.13231	-3.75993	0.00016996	0.00084234
ENSMUSG00000052135	Foxo6	658	375	0.811197	0.341854	3.75906	0.000170553	0.000844682
ENSMUSG00000087431	Gm16054	75	96	-0.356144	-0.825487	-3.75158	0.000175722	0.00086864
ENSMUSG00000036304	Zdhhc23	268	267	0.00539326	-0.46395	-3.74373	0.000181305	0.000894135
ENSMUSG00000074345	Tnfaip8l3	500	459	0.123434	-0.345909	-3.73535	0.000187451	0.000922064
ENSMUSG00000044452	Zfp507	800	700	0.192645	-0.276698	-3.73447	0.000188111	0.000924873
ENSMUSG00000049511	Htr1b	64	85	-0.409391	-0.878734	-3.7233	0.000196634	0.000962722
ENSMUSG00000041216	Clvs1	245	247	-0.0117293	-0.481072	-3.72262	0.000197167	0.000964884
ENSMUSG00000025909	Sntg1	719	635	0.179235	-0.290108	-3.72058	0.000198766	0.000970669
ENSMUSG00000005102	Eif2ak4	812	709	0.195694	-0.273649	-3.71895	0.000200052	0.000975589
ENSMUSG00000039741	Bahcc1	703	622	0.17661	-0.292733	-3.71393	0.000204067	0.000994248

## Sheet: Table S10
Table S10: RT-qPCR primers of genes
Primer name	Primer sequence
Aldh1l1-forward	5'-CAGGAGGTTTACTGCCAGCTA-3'
Aldh1l1-reverse	5'-CACGTTGAGTTCTGCACCCA-3'
Alkbh5-forward	5'-CGCGGTCATCAACGACTACC-3'
Alkbh5-reverse	5'-ATGGGCTTGAACTGGAACTTG-3'
Aqp4-forward	5'-CTTTCTGGAAGGCAGTCTCAG-3'
Aqp4-reverse	5'-CCACACCGAGCAAAACAAAGAT-3'
b-actin-forward	5'-GGCTGTATTCCCCTCCATCG-3'
b-actin-reverse	5'-CCAGTTGGTAACAATGCCATGT-3'
Cldn11-forward	5'-ATGGTAGCCACTTGCCTTCAG-3'
Cldn11-reverse	5'-AGTTCGTCCATTTTTCGGCAG-3'
Cnp-forward	5'-TTTACCCGCAAAAGCCACACA-3'
Cnp-reverse	5'-CACCGTGTCCTCATCTTGAAG-3'
Cspg4-forward	5'-GGGCTGTGCTGTCTGTTGA-3'
Cspg4-reverse	5'-TGATTCCCTTCAGGTAAGGCA-3'
Fto-forward	5'-TTCATGCTGGATGACCTCAATG-3'
Fto-reverse	5'-GCCAACTGACAGCGTTCTAAG-3'
Gfap-forward	5'-CGGAGACGCATCACCTCTG-3'
Gfap-reverse	5'-AGGGAGTGGAGGAGTCATTCG-3'
Hes5-forward	5'-AGTCCCAAGGAGAAAAACCGA-3'
Hes5-reverse	5'-GCTGTGTTTCAGGTAGCTGAC-3'
Mag-forward	5'-CTGCCGCTGTTTTGGATAATGA-3'
Mag-reverse	5'-CATCGGGGAAGTCGAAACGG-3'
Mbp-forward	5'-GACCATCCAAGAAGACCCCAC-3'
Mbp-reverse	5'-GCCATAATGGGTAGTTCTCGTGT-3'
NeuN-forward	5'-GGGTATGGGTAGGATTGGGG-3'
NeuN-reverse	5'-GTGGAAGGTTTCACTACAACAGA-3'
Nkx2.2-forward	5'-CCGGGCGGAGAAAGGTATG-3'
Nkx2.2-reverse	5'-CTGTAGGCGGAAAAGGGGA-3'
Nkx6.2-forward	5'-AAGTCTGCCCCGTCTCAAC-3'
Nkx6.2-reverse	5'-GGTCTGCTCGAAAGTCTTCTC-3'
Olig1-forward	5'-TCTTCCACCGCATCCCTTCT-3'
Olig1-reverse	5'-CCGAGTAGGGTAGGATAACTTCG-3'
Olig2-forward	5'-TCCCCAGAACCCGATGATCTT-3'
Olig2-reverse	5'-CGTGGACGAGGACACAGTC-3'
Olig2-forward-2	5'-GGGAGGTCATGCCTTACGC-3'
Olig2-reverse-2	5'-CTCCAGCGAGTTGGTGAGC-3'
Olig2-peak-forward	5'-GGGACTGTGTCCTCGTCCA-3'
Olig2-peak-reverse	5'-CATGGCCCCTCGTAGCTC-3'
Pdgfra-forward	5'-ACACGTTTGAGCTGTCAACC-3'
Pdgfra-reverse	5'-CCCGACCACACAAGAACAGG-3'
Plp-forward	5'-CCAGAATGTATGGTGTTCTCCC-3'
Plp-reverse	5'-GGCCCATGAGTTTAAGGACG-3'
Prrc2a-forward	5'-AGGGCAAGTCCTTAGAGATCC-3'
Prrc2a-reverse	5'-TTCAGGCTTGGAAGGTTGGC-3'
Sox10-forward	5'-ACACCTTGGGACACGGTTTTC-3'
Sox10-reverse	5'-TAGGTCTTGTTCCTCGGCCAT-3'
Tuj-1-forward	5'-TAGACCCCAGCGGCAACTAT-3'
Tuj-1-reverse	5'-GTTCCAGGTTCCAAGTCCACC-3'
